# Supplementary material for: Predicting cell type-specific epigenomic profiles accounting for distal genetic effects
Source: Nat Commun. 2024 Nov 16;15:9951. doi: 10.1038/s41467-024-54441-5 (PMC11569248; doi:10.1038/s41467-024-54441-5)
Supplement: Supplementary file 4 — Source Data [file 41467_2024_54441_MOESM4_ESM.xlsx]

## Sheet: Figure 1
Figure 1 (b)
Position	Value	Model
0	0	Enformer Celltyping
1	196.80380380380382	Enformer Celltyping
2	393.60760760760763	Enformer Celltyping
3	590.4114114114114	Enformer Celltyping
4	787.2152152152153	Enformer Celltyping
5	984.0190190190191	Enformer Celltyping
6	1180.822822822823	Enformer Celltyping
7	1377.6266266266266	Enformer Celltyping
8	1574.4304304304305	Enformer Celltyping
9	1771.2342342342345	Enformer Celltyping
10	1968.0380380380382	Enformer Celltyping
11	2164.841841841842	Enformer Celltyping
12	2361.645645645646	Enformer Celltyping
13	2558.4494494494497	Enformer Celltyping
14	2755.253253253253	Enformer Celltyping
15	2952.057057057057	Enformer Celltyping
16	3148.860860860861	Enformer Celltyping
17	3345.664664664665	Enformer Celltyping
18	3542.468468468469	Enformer Celltyping
19	3739.2722722722724	Enformer Celltyping
20	3936.0760760760763	Enformer Celltyping
21	4132.88	Enformer Celltyping
22	4329.683683683684	Enformer Celltyping
23	4526.487487487488	Enformer Celltyping
24	4723.291291291292	Enformer Celltyping
25	4920.0950950950955	Enformer Celltyping
26	5116.8988988988995	Enformer Celltyping
27	5313.702702702703	Enformer Celltyping
28	5510.506506506506	Enformer Celltyping
29	5707.31	Enformer Celltyping
30	5904.114114114114	Enformer Celltyping
31	6100.917917917918	Enformer Celltyping
32	6297.721721721722	Enformer Celltyping
33	6494.525525525526	Enformer Celltyping
34	6691.33	Enformer Celltyping
35	6888.133133133134	Enformer Celltyping
36	7084.936936936938	Enformer Celltyping
37	7281.740740740741	Enformer Celltyping
38	7478.544544544545	Enformer Celltyping
39	7675.348348348349	Enformer Celltyping
40	7872.152152152153	Enformer Celltyping
41	8068.955955955957	Enformer Celltyping
42	8265.76	Enformer Celltyping
43	8462.563563563564	Enformer Celltyping
44	8659.367367367367	Enformer Celltyping
45	8856.171171171172	Enformer Celltyping
46	9052.974974974975	Enformer Celltyping
47	9249.78	Enformer Celltyping
48	9446.582582582583	Enformer Celltyping
49	9643.386386386386	Enformer Celltyping
50	9840.190190190191	Enformer Celltyping
51	10036.993993993994	Enformer Celltyping
52	10233.797797797799	Enformer Celltyping
53	10430.601601601602	Enformer Celltyping
54	10627.405405405407	Enformer Celltyping
55	10824.20920920921	Enformer Celltyping
56	11021.013013013013	Enformer Celltyping
57	11217.816816816818	Enformer Celltyping
58	11414.62062062062	Enformer Celltyping
59	11611.424424424426	Enformer Celltyping
60	11808.228228228229	Enformer Celltyping
61	12005.032032032033	Enformer Celltyping
62	12201.835835835836	Enformer Celltyping
63	12398.639639639641	Enformer Celltyping
64	12595.443443443444	Enformer Celltyping
65	12792.247247247247	Enformer Celltyping
66	12989.051051051052	Enformer Celltyping
67	13185.854854854855	Enformer Celltyping
68	13382.65865865866	Enformer Celltyping
69	13579.462462462463	Enformer Celltyping
70	13776.266266266268	Enformer Celltyping
71	13973.07007007007	Enformer Celltyping
72	14169.873873873876	Enformer Celltyping
73	14366.677677677679	Enformer Celltyping
74	14563.481481481482	Enformer Celltyping
75	14760.285285285287	Enformer Celltyping
76	14957.08908908909	Enformer Celltyping
77	15153.892892892894	Enformer Celltyping
78	15350.696696696697	Enformer Celltyping
79	15547.500500500502	Enformer Celltyping
80	15744.304304304305	Enformer Celltyping
81	15941.108108108108	Enformer Celltyping
82	16137.911911911913	Enformer Celltyping
83	16334.715715715716	Enformer Celltyping
84	16531.51951951952	Enformer Celltyping
85	16728.323323323326	Enformer Celltyping
86	16925.12712712713	Enformer Celltyping
87	17121.930930930932	Enformer Celltyping
88	17318.734734734735	Enformer Celltyping
89	17515.538538538538	Enformer Celltyping
90	17712.342342342345	Enformer Celltyping
91	17909.146146146148	Enformer Celltyping
92	18105.94994994995	Enformer Celltyping
93	18302.753753753754	Enformer Celltyping
94	18499.55755755756	Enformer Celltyping
95	18696.361361361363	Enformer Celltyping
96	18893.165165165166	Enformer Celltyping
97	19089.96896896897	Enformer Celltyping
98	19286.772772772772	Enformer Celltyping
99	19483.57657657658	Enformer Celltyping
100	19680.380380380382	Enformer Celltyping
101	19877.184184184185	Enformer Celltyping
102	20073.987987987988	Enformer Celltyping
103	20270.791791791795	Enformer Celltyping
104	20467.595595595598	Enformer Celltyping
105	20664.4	Enformer Celltyping
106	20861.203203203204	Enformer Celltyping
107	21058.007007007007	Enformer Celltyping
108	21254.810810810814	Enformer Celltyping
109	21451.614614614617	Enformer Celltyping
110	21648.41841841842	Enformer Celltyping
111	21845.222222222223	Enformer Celltyping
112	22042.026026026026	Enformer Celltyping
113	22238.829829829832	Enformer Celltyping
114	22435.633633633635	Enformer Celltyping
115	22632.43743743744	Enformer Celltyping
116	22829.24124124124	Enformer Celltyping
117	23026.045045045048	Enformer Celltyping
118	23222.84884884885	Enformer Celltyping
119	23419.652652652654	Enformer Celltyping
120	23616.456456456457	Enformer Celltyping
121	23813.26026026026	Enformer Celltyping
122	24010.064064064067	Enformer Celltyping
123	24206.86786786787	Enformer Celltyping
124	24403.671671671673	Enformer Celltyping
125	24600.475475475476	Enformer Celltyping
126	24797.279279279282	Enformer Celltyping
127	24994.083083083086	Enformer Celltyping
128	25190.88688688689	Enformer Celltyping
129	25387.69069069069	Enformer Celltyping
130	25584.494494494495	Enformer Celltyping
131	25781.3	Enformer Celltyping
132	25978.102102102104	Enformer Celltyping
133	26174.905905905907	Enformer Celltyping
134	26371.70970970971	Enformer Celltyping
135	26568.513513513517	Enformer Celltyping
136	26765.31731731732	Enformer Celltyping
137	26962.121121121123	Enformer Celltyping
138	27158.924924924926	Enformer Celltyping
139	27355.72872872873	Enformer Celltyping
140	27552.532532532536	Enformer Celltyping
141	27749.33633633634	Enformer Celltyping
142	27946.14014014014	Enformer Celltyping
143	28142.943943943945	Enformer Celltyping
144	28339.74774774775	Enformer Celltyping
145	28536.551551551554	Enformer Celltyping
146	28733.355355355357	Enformer Celltyping
147	28930.15915915916	Enformer Celltyping
148	29126.962962962964	Enformer Celltyping
149	29323.76676676677	Enformer Celltyping
150	29520.570570570573	Enformer Celltyping
151	29717.374374374376	Enformer Celltyping
152	29914.17817817818	Enformer Celltyping
153	30110.981981981982	Enformer Celltyping
154	30307.78578578579	Enformer Celltyping
155	30504.589589589592	Enformer Celltyping
156	30701.393393393395	Enformer Celltyping
157	30898.197197197198	Enformer Celltyping
158	31095.001001001005	Enformer Celltyping
159	31291.804804804808	Enformer Celltyping
160	31488.60860860861	Enformer Celltyping
161	31685.412412412414	Enformer Celltyping
162	31882.216216216217	Enformer Celltyping
163	32079.020020020023	Enformer Celltyping
164	32275.823823823826	Enformer Celltyping
165	32472.62762762763	Enformer Celltyping
166	32669.431431431432	Enformer Celltyping
167	32866.23523523524	Enformer Celltyping
168	33063.03903903904	Enformer Celltyping
169	33259.842842842845	Enformer Celltyping
170	33456.64664664665	Enformer Celltyping
171	33653.45045045045	Enformer Celltyping
172	33850.25425425426	Enformer Celltyping
173	34047.05805805806	Enformer Celltyping
174	34243.861861861864	Enformer Celltyping
175	34440.66566566567	Enformer Celltyping
176	34637.46946946947	Enformer Celltyping
177	34834.27327327328	Enformer Celltyping
178	35031.077077077076	Enformer Celltyping
179	35227.88088088088	Enformer Celltyping
180	35424.68468468469	Enformer Celltyping
181	35621.48848848849	Enformer Celltyping
182	35818.292292292295	Enformer Celltyping
183	36015.1	Enformer Celltyping
184	36211.9	Enformer Celltyping
185	36408.70370370371	Enformer Celltyping
186	36605.50750750751	Enformer Celltyping
187	36802.311311311314	Enformer Celltyping
188	36999.11511511512	Enformer Celltyping
189	37195.91891891892	Enformer Celltyping
190	37392.72272272273	Enformer Celltyping
191	37589.526526526526	Enformer Celltyping
192	37786.33033033033	Enformer Celltyping
193	37983.13413413414	Enformer Celltyping
194	38179.93793793794	Enformer Celltyping
195	38376.741741741745	Enformer Celltyping
196	38573.545545545545	Enformer Celltyping
197	38770.34934934935	Enformer Celltyping
198	38967.15315315316	Enformer Celltyping
199	39163.95695695696	Enformer Celltyping
200	39360.760760760764	Enformer Celltyping
201	39557.56456456456	Enformer Celltyping
202	39754.36836836837	Enformer Celltyping
203	39951.17217217218	Enformer Celltyping
204	40147.975975975976	Enformer Celltyping
205	40344.77977977978	Enformer Celltyping
206	40541.58358358359	Enformer Celltyping
207	40738.38738738739	Enformer Celltyping
208	40935.191191191196	Enformer Celltyping
209	41131.994994994995	Enformer Celltyping
210	41328.8	Enformer Celltyping
211	41525.60260260261	Enformer Celltyping
212	41722.40640640641	Enformer Celltyping
213	41919.210210210214	Enformer Celltyping
214	42116.014014014014	Enformer Celltyping
215	42312.81781781782	Enformer Celltyping
216	42509.62162162163	Enformer Celltyping
217	42706.42542542543	Enformer Celltyping
218	42903.22922922923	Enformer Celltyping
219	43100.03303303303	Enformer Celltyping
220	43296.83683683684	Enformer Celltyping
221	43493.640640640646	Enformer Celltyping
222	43690.444444444445	Enformer Celltyping
223	43887.24824824825	Enformer Celltyping
224	44084.05205205205	Enformer Celltyping
225	44280.85585585586	Enformer Celltyping
226	44477.659659659665	Enformer Celltyping
227	44674.463463463464	Enformer Celltyping
228	44871.26726726727	Enformer Celltyping
229	45068.07107107108	Enformer Celltyping
230	45264.87487487488	Enformer Celltyping
231	45461.67867867868	Enformer Celltyping
232	45658.48248248248	Enformer Celltyping
233	45855.28628628629	Enformer Celltyping
234	46052.090090090096	Enformer Celltyping
235	46248.893893893895	Enformer Celltyping
236	46445.7	Enformer Celltyping
237	46642.5	Enformer Celltyping
238	46839.30530530531	Enformer Celltyping
239	47036.109109109115	Enformer Celltyping
240	47232.912912912914	Enformer Celltyping
241	47429.71671671672	Enformer Celltyping
242	47626.52052052052	Enformer Celltyping
243	47823.32432432433	Enformer Celltyping
244	48020.12812812813	Enformer Celltyping
245	48216.93193193193	Enformer Celltyping
246	48413.73573573574	Enformer Celltyping
247	48610.539539539546	Enformer Celltyping
248	48807.343343343346	Enformer Celltyping
249	49004.14714714715	Enformer Celltyping
250	49200.95095095095	Enformer Celltyping
251	49397.75475475476	Enformer Celltyping
252	49594.558558558565	Enformer Celltyping
253	49791.362362362364	Enformer Celltyping
254	49988.16616616617	Enformer Celltyping
255	50184.96996996997	Enformer Celltyping
256	50381.77377377378	Enformer Celltyping
257	50578.577577577584	Enformer Celltyping
258	50775.38138138138	Enformer Celltyping
259	50972.18518518519	Enformer Celltyping
260	51168.98898898899	Enformer Celltyping
261	51365.792792792796	Enformer Celltyping
262	51562.6	Enformer Celltyping
263	51759.4	Enformer Celltyping
264	51956.20420420421	Enformer Celltyping
265	52153.00800800801	Enformer Celltyping
266	52349.811811811815	Enformer Celltyping
267	52546.61561561562	Enformer Celltyping
268	52743.41941941942	Enformer Celltyping
269	52940.22322322323	Enformer Celltyping
270	53137.027027027034	Enformer Celltyping
271	53333.83083083083	Enformer Celltyping
272	53530.63463463464	Enformer Celltyping
273	53727.43843843844	Enformer Celltyping
274	53924.242242242246	Enformer Celltyping
275	54121.04604604605	Enformer Celltyping
276	54317.84984984985	Enformer Celltyping
277	54514.65365365366	Enformer Celltyping
278	54711.45745745746	Enformer Celltyping
279	54908.261261261265	Enformer Celltyping
280	55105.06506506507	Enformer Celltyping
281	55301.86886886887	Enformer Celltyping
282	55498.67267267268	Enformer Celltyping
283	55695.47647647648	Enformer Celltyping
284	55892.28028028028	Enformer Celltyping
285	56089.08408408409	Enformer Celltyping
286	56285.88788788789	Enformer Celltyping
287	56482.691691691696	Enformer Celltyping
288	56679.5	Enformer Celltyping
289	56876.3	Enformer Celltyping
290	57073.10310310311	Enformer Celltyping
291	57269.90690690691	Enformer Celltyping
292	57466.710710710715	Enformer Celltyping
293	57663.51451451452	Enformer Celltyping
294	57860.31831831832	Enformer Celltyping
295	58057.12212212213	Enformer Celltyping
296	58253.92592592593	Enformer Celltyping
297	58450.729729729734	Enformer Celltyping
298	58647.53353353354	Enformer Celltyping
299	58844.33733733734	Enformer Celltyping
300	59041.14114114115	Enformer Celltyping
301	59237.944944944946	Enformer Celltyping
302	59434.74874874875	Enformer Celltyping
303	59631.55255255256	Enformer Celltyping
304	59828.35635635636	Enformer Celltyping
305	60025.160160160165	Enformer Celltyping
306	60221.963963963964	Enformer Celltyping
307	60418.76776776777	Enformer Celltyping
308	60615.57157157158	Enformer Celltyping
309	60812.37537537538	Enformer Celltyping
310	61009.179179179184	Enformer Celltyping
311	61205.98298298299	Enformer Celltyping
312	61402.78678678679	Enformer Celltyping
313	61599.6	Enformer Celltyping
314	61796.394394394396	Enformer Celltyping
315	61993.2	Enformer Celltyping
316	62190.00200200201	Enformer Celltyping
317	62386.80580580581	Enformer Celltyping
318	62583.609609609615	Enformer Celltyping
319	62780.413413413415	Enformer Celltyping
320	62977.21721721722	Enformer Celltyping
321	63174.02102102103	Enformer Celltyping
322	63370.82482482483	Enformer Celltyping
323	63567.628628628634	Enformer Celltyping
324	63764.43243243243	Enformer Celltyping
325	63961.23623623624	Enformer Celltyping
326	64158.04004004005	Enformer Celltyping
327	64354.843843843846	Enformer Celltyping
328	64551.64764764765	Enformer Celltyping
329	64748.45145145145	Enformer Celltyping
330	64945.25525525526	Enformer Celltyping
331	65142.059059059065	Enformer Celltyping
332	65338.862862862865	Enformer Celltyping
333	65535.66666666667	Enformer Celltyping
334	65732.47047047048	Enformer Celltyping
335	65929.27427427428	Enformer Celltyping
336	66126.07807807808	Enformer Celltyping
337	66322.88188188188	Enformer Celltyping
338	66519.68568568569	Enformer Celltyping
339	66716.5	Enformer Celltyping
340	66913.3	Enformer Celltyping
341	67110.1	Enformer Celltyping
342	67306.9	Enformer Celltyping
343	67503.70470470471	Enformer Celltyping
344	67700.50850850852	Enformer Celltyping
345	67897.31231231232	Enformer Celltyping
346	68094.11611611611	Enformer Celltyping
347	68290.91991991992	Enformer Celltyping
348	68487.72372372373	Enformer Celltyping
349	68684.52752752753	Enformer Celltyping
350	68881.33133133134	Enformer Celltyping
351	69078.13513513513	Enformer Celltyping
352	69274.93893893894	Enformer Celltyping
353	69471.74274274275	Enformer Celltyping
354	69668.54654654655	Enformer Celltyping
355	69865.35035035036	Enformer Celltyping
356	70062.15415415415	Enformer Celltyping
357	70258.95795795796	Enformer Celltyping
358	70455.76176176177	Enformer Celltyping
359	70652.56556556557	Enformer Celltyping
360	70849.36936936938	Enformer Celltyping
361	71046.17317317317	Enformer Celltyping
362	71242.97697697698	Enformer Celltyping
363	71439.78078078078	Enformer Celltyping
364	71636.58458458459	Enformer Celltyping
365	71833.4	Enformer Celltyping
366	72030.2	Enformer Celltyping
367	72227	Enformer Celltyping
368	72423.8	Enformer Celltyping
369	72620.60360360361	Enformer Celltyping
370	72817.40740740742	Enformer Celltyping
371	73014.21121121122	Enformer Celltyping
372	73211.01501501501	Enformer Celltyping
373	73407.81881881882	Enformer Celltyping
374	73604.62262262263	Enformer Celltyping
375	73801.42642642643	Enformer Celltyping
376	73998.23023023024	Enformer Celltyping
377	74195.03403403403	Enformer Celltyping
378	74391.83783783784	Enformer Celltyping
379	74588.64164164165	Enformer Celltyping
380	74785.44544544545	Enformer Celltyping
381	74982.24924924926	Enformer Celltyping
382	75179.05305305305	Enformer Celltyping
383	75375.85685685686	Enformer Celltyping
384	75572.66066066067	Enformer Celltyping
385	75769.46446446447	Enformer Celltyping
386	75966.26826826828	Enformer Celltyping
387	76163.07207207207	Enformer Celltyping
388	76359.87587587588	Enformer Celltyping
389	76556.67967967968	Enformer Celltyping
390	76753.48348348349	Enformer Celltyping
391	76950.3	Enformer Celltyping
392	77147.09109109109	Enformer Celltyping
393	77343.9	Enformer Celltyping
394	77540.7	Enformer Celltyping
395	77737.50250250251	Enformer Celltyping
396	77934.30630630632	Enformer Celltyping
397	78131.11011011011	Enformer Celltyping
398	78327.91391391392	Enformer Celltyping
399	78524.71771771772	Enformer Celltyping
400	78721.52152152153	Enformer Celltyping
401	78918.32532532534	Enformer Celltyping
402	79115.12912912913	Enformer Celltyping
403	79311.93293293293	Enformer Celltyping
404	79508.73673673674	Enformer Celltyping
405	79705.54054054055	Enformer Celltyping
406	79902.34434434435	Enformer Celltyping
407	80099.14814814816	Enformer Celltyping
408	80295.95195195195	Enformer Celltyping
409	80492.75575575576	Enformer Celltyping
410	80689.55955955957	Enformer Celltyping
411	80886.36336336337	Enformer Celltyping
412	81083.16716716718	Enformer Celltyping
413	81279.97097097097	Enformer Celltyping
414	81476.77477477478	Enformer Celltyping
415	81673.57857857858	Enformer Celltyping
416	81870.38238238239	Enformer Celltyping
417	82067.2	Enformer Celltyping
418	82263.98998998999	Enformer Celltyping
419	82460.8	Enformer Celltyping
420	82657.6	Enformer Celltyping
421	82854.40140140141	Enformer Celltyping
422	83051.20520520522	Enformer Celltyping
423	83248.00900900901	Enformer Celltyping
424	83444.81281281282	Enformer Celltyping
425	83641.61661661662	Enformer Celltyping
426	83838.42042042043	Enformer Celltyping
427	84035.22422422424	Enformer Celltyping
428	84232.02802802803	Enformer Celltyping
429	84428.83183183183	Enformer Celltyping
430	84625.63563563564	Enformer Celltyping
431	84822.43943943945	Enformer Celltyping
432	85019.24324324325	Enformer Celltyping
433	85216.04704704705	Enformer Celltyping
434	85412.85085085085	Enformer Celltyping
435	85609.65465465466	Enformer Celltyping
436	85806.45845845847	Enformer Celltyping
437	86003.26226226227	Enformer Celltyping
438	86200.06606606607	Enformer Celltyping
439	86396.86986986987	Enformer Celltyping
440	86593.67367367368	Enformer Celltyping
441	86790.47747747749	Enformer Celltyping
442	86987.28128128129	Enformer Celltyping
443	87184.08508508508	Enformer Celltyping
444	87380.88888888889	Enformer Celltyping
445	87577.7	Enformer Celltyping
446	87774.5	Enformer Celltyping
447	87971.30030030031	Enformer Celltyping
448	88168.1	Enformer Celltyping
449	88364.90790790791	Enformer Celltyping
450	88561.71171171172	Enformer Celltyping
451	88758.51551551552	Enformer Celltyping
452	88955.31931931933	Enformer Celltyping
453	89152.12312312314	Enformer Celltyping
454	89348.92692692693	Enformer Celltyping
455	89545.73073073073	Enformer Celltyping
456	89742.53453453454	Enformer Celltyping
457	89939.33833833835	Enformer Celltyping
458	90136.14214214215	Enformer Celltyping
459	90332.94594594595	Enformer Celltyping
460	90529.74974974975	Enformer Celltyping
461	90726.55355355356	Enformer Celltyping
462	90923.35735735737	Enformer Celltyping
463	91120.16116116117	Enformer Celltyping
464	91316.96496496497	Enformer Celltyping
465	91513.76876876877	Enformer Celltyping
466	91710.57257257258	Enformer Celltyping
467	91907.37637637639	Enformer Celltyping
468	92104.18018018019	Enformer Celltyping
469	92300.98398398398	Enformer Celltyping
470	92497.78778778779	Enformer Celltyping
471	92694.6	Enformer Celltyping
472	92891.4	Enformer Celltyping
473	93088.19919919921	Enformer Celltyping
474	93285	Enformer Celltyping
475	93481.80680680681	Enformer Celltyping
476	93678.61061061062	Enformer Celltyping
477	93875.41441441442	Enformer Celltyping
478	94072.21821821823	Enformer Celltyping
479	94269.02202202202	Enformer Celltyping
480	94465.82582582583	Enformer Celltyping
481	94662.62962962964	Enformer Celltyping
482	94859.43343343344	Enformer Celltyping
483	95056.23723723725	Enformer Celltyping
484	95253.04104104104	Enformer Celltyping
485	95449.84484484485	Enformer Celltyping
486	95646.64864864865	Enformer Celltyping
487	95843.45245245246	Enformer Celltyping
488	96040.25625625627	Enformer Celltyping
489	96237.06006006006	Enformer Celltyping
490	96433.86386386387	Enformer Celltyping
491	96630.66766766767	Enformer Celltyping
492	96827.47147147148	Enformer Celltyping
493	97024.27527527529	Enformer Celltyping
494	97221.07907907909	Enformer Celltyping
495	97417.88288288288	Enformer Celltyping
496	97614.68668668669	Enformer Celltyping
497	97811.5	Enformer Celltyping
498	98008.3	Enformer Celltyping
499	98205.09809809811	Enformer Celltyping
500	98401.9	Enformer Celltyping
501	98598.70570570571	Enformer Celltyping
502	98795.50950950952	Enformer Celltyping
503	98992.31331331332	Enformer Celltyping
504	99189.11711711713	Enformer Celltyping
505	99385.92092092092	Enformer Celltyping
506	99582.72472472473	Enformer Celltyping
507	99779.52852852854	Enformer Celltyping
508	99976.33233233234	Enformer Celltyping
509	100173.13613613615	Enformer Celltyping
510	100369.93993993994	Enformer Celltyping
511	100566.74374374375	Enformer Celltyping
512	100763.54754754755	Enformer Celltyping
513	100960.35135135136	Enformer Celltyping
514	101157.15515515517	Enformer Celltyping
515	101353.95895895896	Enformer Celltyping
516	101550.76276276277	Enformer Celltyping
517	101747.56656656657	Enformer Celltyping
518	101944.37037037038	Enformer Celltyping
519	102141.17417417419	Enformer Celltyping
520	102337.97797797798	Enformer Celltyping
521	102534.78178178178	Enformer Celltyping
522	102731.58558558559	Enformer Celltyping
523	102928.3893893894	Enformer Celltyping
524	103125.1931931932	Enformer Celltyping
525	103322	Enformer Celltyping
526	103518.8008008008	Enformer Celltyping
527	103715.60460460461	Enformer Celltyping
528	103912.40840840842	Enformer Celltyping
529	104109.21221221222	Enformer Celltyping
530	104306.01601601602	Enformer Celltyping
531	104502.81981981982	Enformer Celltyping
532	104699.62362362363	Enformer Celltyping
533	104896.42742742744	Enformer Celltyping
534	105093.23123123124	Enformer Celltyping
535	105290.03503503505	Enformer Celltyping
536	105486.83883883884	Enformer Celltyping
537	105683.64264264265	Enformer Celltyping
538	105880.44644644645	Enformer Celltyping
539	106077.25025025026	Enformer Celltyping
540	106274.05405405407	Enformer Celltyping
541	106470.85785785786	Enformer Celltyping
542	106667.66166166167	Enformer Celltyping
543	106864.46546546547	Enformer Celltyping
544	107061.26926926928	Enformer Celltyping
545	107258.07307307309	Enformer Celltyping
546	107454.87687687688	Enformer Celltyping
547	107651.68068068069	Enformer Celltyping
548	107848.48448448449	Enformer Celltyping
549	108045.2882882883	Enformer Celltyping
550	108242.0920920921	Enformer Celltyping
551	108438.8958958959	Enformer Celltyping
552	108635.6996996997	Enformer Celltyping
553	108832.50350350351	Enformer Celltyping
554	109029.30730730732	Enformer Celltyping
555	109226.11111111112	Enformer Celltyping
556	109422.91491491492	Enformer Celltyping
557	109619.71871871872	Enformer Celltyping
558	109816.52252252253	Enformer Celltyping
559	110013.32632632634	Enformer Celltyping
560	110210.13013013014	Enformer Celltyping
561	110406.93393393393	Enformer Celltyping
562	110603.73773773774	Enformer Celltyping
563	110800.54154154155	Enformer Celltyping
564	110997.34534534535	Enformer Celltyping
565	111194.14914914916	Enformer Celltyping
566	111390.95295295295	Enformer Celltyping
567	111587.75675675676	Enformer Celltyping
568	111784.56056056057	Enformer Celltyping
569	111981.36436436437	Enformer Celltyping
570	112178.16816816818	Enformer Celltyping
571	112374.97197197197	Enformer Celltyping
572	112571.77577577578	Enformer Celltyping
573	112768.57957957959	Enformer Celltyping
574	112965.38338338339	Enformer Celltyping
575	113162.1871871872	Enformer Celltyping
576	113359	Enformer Celltyping
577	113555.7947947948	Enformer Celltyping
578	113752.5985985986	Enformer Celltyping
579	113949.40240240241	Enformer Celltyping
580	114146.20620620622	Enformer Celltyping
581	114343.01001001002	Enformer Celltyping
582	114539.81381381382	Enformer Celltyping
583	114736.61761761762	Enformer Celltyping
584	114933.42142142143	Enformer Celltyping
585	115130.22522522524	Enformer Celltyping
586	115327.02902902904	Enformer Celltyping
587	115523.83283283284	Enformer Celltyping
588	115720.63663663664	Enformer Celltyping
589	115917.44044044045	Enformer Celltyping
590	116114.24424424426	Enformer Celltyping
591	116311.04804804806	Enformer Celltyping
592	116507.85185185185	Enformer Celltyping
593	116704.65565565566	Enformer Celltyping
594	116901.45945945947	Enformer Celltyping
595	117098.26326326327	Enformer Celltyping
596	117295.06706706708	Enformer Celltyping
597	117491.87087087087	Enformer Celltyping
598	117688.67467467468	Enformer Celltyping
599	117885.47847847849	Enformer Celltyping
600	118082.2822822823	Enformer Celltyping
601	118279.0860860861	Enformer Celltyping
602	118475.88988988989	Enformer Celltyping
603	118672.6936936937	Enformer Celltyping
604	118869.4974974975	Enformer Celltyping
605	119066.30130130131	Enformer Celltyping
606	119263.10510510512	Enformer Celltyping
607	119459.90890890891	Enformer Celltyping
608	119656.71271271272	Enformer Celltyping
609	119853.51651651652	Enformer Celltyping
610	120050.32032032033	Enformer Celltyping
611	120247.12412412414	Enformer Celltyping
612	120443.92792792793	Enformer Celltyping
613	120640.73173173174	Enformer Celltyping
614	120837.53553553554	Enformer Celltyping
615	121034.33933933935	Enformer Celltyping
616	121231.14314314316	Enformer Celltyping
617	121427.94694694695	Enformer Celltyping
618	121624.75075075075	Enformer Celltyping
619	121821.55455455456	Enformer Celltyping
620	122018.35835835837	Enformer Celltyping
621	122215.16216216217	Enformer Celltyping
622	122411.96596596598	Enformer Celltyping
623	122608.76976976977	Enformer Celltyping
624	122805.57357357358	Enformer Celltyping
625	123002.37737737739	Enformer Celltyping
626	123199.1811811812	Enformer Celltyping
627	123396	Enformer Celltyping
628	123592.78878878879	Enformer Celltyping
629	123789.5925925926	Enformer Celltyping
630	123986.3963963964	Enformer Celltyping
631	124183.20020020021	Enformer Celltyping
632	124380.00400400402	Enformer Celltyping
633	124576.80780780781	Enformer Celltyping
634	124773.61161161162	Enformer Celltyping
635	124970.41541541542	Enformer Celltyping
636	125167.21921921923	Enformer Celltyping
637	125364.02302302304	Enformer Celltyping
638	125560.82682682683	Enformer Celltyping
639	125757.63063063064	Enformer Celltyping
640	125954.43443443444	Enformer Celltyping
641	126151.23823823825	Enformer Celltyping
642	126348.04204204206	Enformer Celltyping
643	126544.84584584585	Enformer Celltyping
644	126741.64964964965	Enformer Celltyping
645	126938.45345345346	Enformer Celltyping
646	127135.25725725727	Enformer Celltyping
647	127332.06106106107	Enformer Celltyping
648	127528.86486486487	Enformer Celltyping
649	127725.66866866867	Enformer Celltyping
650	127922.47247247248	Enformer Celltyping
651	128119.27627627629	Enformer Celltyping
652	128316.0800800801	Enformer Celltyping
653	128512.88388388389	Enformer Celltyping
654	128709.68768768769	Enformer Celltyping
655	128906.4914914915	Enformer Celltyping
656	129103.2952952953	Enformer Celltyping
657	129300.09909909911	Enformer Celltyping
658	129496.9029029029	Enformer Celltyping
659	129693.70670670671	Enformer Celltyping
660	129890.51051051052	Enformer Celltyping
661	130087.31431431432	Enformer Celltyping
662	130284.11811811813	Enformer Celltyping
663	130480.92192192194	Enformer Celltyping
664	130677.72572572573	Enformer Celltyping
665	130874.52952952954	Enformer Celltyping
666	131071.33333333334	Enformer Celltyping
667	131268.13713713715	Enformer Celltyping
668	131464.94094094096	Enformer Celltyping
669	131661.74474474476	Enformer Celltyping
670	131858.54854854857	Enformer Celltyping
671	132055.35235235235	Enformer Celltyping
672	132252.15615615615	Enformer Celltyping
673	132448.95995995996	Enformer Celltyping
674	132645.76376376377	Enformer Celltyping
675	132842.56756756757	Enformer Celltyping
676	133039.37137137138	Enformer Celltyping
677	133236.1751751752	Enformer Celltyping
678	133433	Enformer Celltyping
679	133629.7827827828	Enformer Celltyping
680	133826.5865865866	Enformer Celltyping
681	134023.39039039038	Enformer Celltyping
682	134220.1941941942	Enformer Celltyping
683	134417	Enformer Celltyping
684	134613.8018018018	Enformer Celltyping
685	134810.6056056056	Enformer Celltyping
686	135007.40940940942	Enformer Celltyping
687	135204.21321321322	Enformer Celltyping
688	135401.01701701703	Enformer Celltyping
689	135597.82082082084	Enformer Celltyping
690	135794.62462462464	Enformer Celltyping
691	135991.42842842845	Enformer Celltyping
692	136188.23223223223	Enformer Celltyping
693	136385.03603603604	Enformer Celltyping
694	136581.83983983984	Enformer Celltyping
695	136778.64364364365	Enformer Celltyping
696	136975.44744744746	Enformer Celltyping
697	137172.25125125126	Enformer Celltyping
698	137369.05505505507	Enformer Celltyping
699	137565.85885885888	Enformer Celltyping
700	137762.66266266268	Enformer Celltyping
701	137959.4664664665	Enformer Celltyping
702	138156.27027027027	Enformer Celltyping
703	138353.07407407407	Enformer Celltyping
704	138549.87787787788	Enformer Celltyping
705	138746.6816816817	Enformer Celltyping
706	138943.4854854855	Enformer Celltyping
707	139140.2892892893	Enformer Celltyping
708	139337.0930930931	Enformer Celltyping
709	139533.8968968969	Enformer Celltyping
710	139730.70070070072	Enformer Celltyping
711	139927.50450450453	Enformer Celltyping
712	140124.3083083083	Enformer Celltyping
713	140321.1121121121	Enformer Celltyping
714	140517.91591591592	Enformer Celltyping
715	140714.71971971972	Enformer Celltyping
716	140911.52352352353	Enformer Celltyping
717	141108.32732732734	Enformer Celltyping
718	141305.13113113114	Enformer Celltyping
719	141501.93493493495	Enformer Celltyping
720	141698.73873873876	Enformer Celltyping
721	141895.54254254256	Enformer Celltyping
722	142092.34634634634	Enformer Celltyping
723	142289.15015015015	Enformer Celltyping
724	142485.95395395395	Enformer Celltyping
725	142682.75775775776	Enformer Celltyping
726	142879.56156156157	Enformer Celltyping
727	143076.36536536537	Enformer Celltyping
728	143273.16916916918	Enformer Celltyping
729	143470	Enformer Celltyping
730	143666.7767767768	Enformer Celltyping
731	143863.5805805806	Enformer Celltyping
732	144060.3843843844	Enformer Celltyping
733	144257.1881881882	Enformer Celltyping
734	144454	Enformer Celltyping
735	144650.7957957958	Enformer Celltyping
736	144847.5995995996	Enformer Celltyping
737	145044.4034034034	Enformer Celltyping
738	145241.20720720722	Enformer Celltyping
739	145438.01101101103	Enformer Celltyping
740	145634.81481481483	Enformer Celltyping
741	145831.61861861864	Enformer Celltyping
742	146028.42242242245	Enformer Celltyping
743	146225.22622622622	Enformer Celltyping
744	146422.03003003003	Enformer Celltyping
745	146618.83383383384	Enformer Celltyping
746	146815.63763763764	Enformer Celltyping
747	147012.44144144145	Enformer Celltyping
748	147209.24524524526	Enformer Celltyping
749	147406.04904904906	Enformer Celltyping
750	147602.85285285287	Enformer Celltyping
751	147799.65665665668	Enformer Celltyping
752	147996.46046046048	Enformer Celltyping
753	148193.26426426426	Enformer Celltyping
754	148390.06806806807	Enformer Celltyping
755	148586.87187187187	Enformer Celltyping
756	148783.67567567568	Enformer Celltyping
757	148980.4794794795	Enformer Celltyping
758	149177.2832832833	Enformer Celltyping
759	149374.0870870871	Enformer Celltyping
760	149570.8908908909	Enformer Celltyping
761	149767.6946946947	Enformer Celltyping
762	149964.49849849852	Enformer Celltyping
763	150161.3023023023	Enformer Celltyping
764	150358.1061061061	Enformer Celltyping
765	150554.9099099099	Enformer Celltyping
766	150751.71371371372	Enformer Celltyping
767	150948.51751751752	Enformer Celltyping
768	151145.32132132133	Enformer Celltyping
769	151342.12512512514	Enformer Celltyping
770	151538.92892892894	Enformer Celltyping
771	151735.73273273275	Enformer Celltyping
772	151932.53653653656	Enformer Celltyping
773	152129.34034034036	Enformer Celltyping
774	152326.14414414414	Enformer Celltyping
775	152522.94794794795	Enformer Celltyping
776	152719.75175175176	Enformer Celltyping
777	152916.55555555556	Enformer Celltyping
778	153113.35935935937	Enformer Celltyping
779	153310.16316316318	Enformer Celltyping
780	153506.96696696698	Enformer Celltyping
781	153703.7707707708	Enformer Celltyping
782	153900.5745745746	Enformer Celltyping
783	154097.3783783784	Enformer Celltyping
784	154294.18218218218	Enformer Celltyping
785	154491	Enformer Celltyping
786	154687.7897897898	Enformer Celltyping
787	154884.5935935936	Enformer Celltyping
788	155081.3973973974	Enformer Celltyping
789	155278.2012012012	Enformer Celltyping
790	155475.00500500502	Enformer Celltyping
791	155671.80880880883	Enformer Celltyping
792	155868.61261261263	Enformer Celltyping
793	156065.41641641644	Enformer Celltyping
794	156262.22022022022	Enformer Celltyping
795	156459.02402402402	Enformer Celltyping
796	156655.82782782783	Enformer Celltyping
797	156852.63163163164	Enformer Celltyping
798	157049.43543543544	Enformer Celltyping
799	157246.23923923925	Enformer Celltyping
800	157443.04304304306	Enformer Celltyping
801	157639.84684684686	Enformer Celltyping
802	157836.65065065067	Enformer Celltyping
803	158033.45445445448	Enformer Celltyping
804	158230.25825825825	Enformer Celltyping
805	158427.06206206206	Enformer Celltyping
806	158623.86586586587	Enformer Celltyping
807	158820.66966966967	Enformer Celltyping
808	159017.47347347348	Enformer Celltyping
809	159214.2772772773	Enformer Celltyping
810	159411.0810810811	Enformer Celltyping
811	159607.8848848849	Enformer Celltyping
812	159804.6886886887	Enformer Celltyping
813	160001.4924924925	Enformer Celltyping
814	160198.29629629632	Enformer Celltyping
815	160395.1001001001	Enformer Celltyping
816	160591.9039039039	Enformer Celltyping
817	160788.7077077077	Enformer Celltyping
818	160985.51151151152	Enformer Celltyping
819	161182.31531531533	Enformer Celltyping
820	161379.11911911913	Enformer Celltyping
821	161575.92292292294	Enformer Celltyping
822	161772.72672672675	Enformer Celltyping
823	161969.53053053055	Enformer Celltyping
824	162166.33433433436	Enformer Celltyping
825	162363.13813813814	Enformer Celltyping
826	162559.94194194194	Enformer Celltyping
827	162756.74574574575	Enformer Celltyping
828	162953.54954954956	Enformer Celltyping
829	163150.35335335336	Enformer Celltyping
830	163347.15715715717	Enformer Celltyping
831	163543.96096096098	Enformer Celltyping
832	163740.76476476478	Enformer Celltyping
833	163937.5685685686	Enformer Celltyping
834	164134.3723723724	Enformer Celltyping
835	164331.17617617617	Enformer Celltyping
836	164527.97997997998	Enformer Celltyping
837	164724.7837837838	Enformer Celltyping
838	164921.5875875876	Enformer Celltyping
839	165118.3913913914	Enformer Celltyping
840	165315.1951951952	Enformer Celltyping
841	165512	Enformer Celltyping
842	165708.80280280282	Enformer Celltyping
843	165905.60660660663	Enformer Celltyping
844	166102.41041041043	Enformer Celltyping
845	166299.2142142142	Enformer Celltyping
846	166496.01801801802	Enformer Celltyping
847	166692.82182182182	Enformer Celltyping
848	166889.62562562563	Enformer Celltyping
849	167086.42942942944	Enformer Celltyping
850	167283.23323323324	Enformer Celltyping
851	167480.03703703705	Enformer Celltyping
852	167676.84084084086	Enformer Celltyping
853	167873.64464464466	Enformer Celltyping
854	168070.44844844847	Enformer Celltyping
855	168267.25225225228	Enformer Celltyping
856	168464.05605605606	Enformer Celltyping
857	168660.85985985986	Enformer Celltyping
858	168857.66366366367	Enformer Celltyping
859	169054.46746746748	Enformer Celltyping
860	169251.27127127128	Enformer Celltyping
861	169448.0750750751	Enformer Celltyping
862	169644.8788788789	Enformer Celltyping
863	169841.6826826827	Enformer Celltyping
864	170038.4864864865	Enformer Celltyping
865	170235.29029029032	Enformer Celltyping
866	170432.0940940941	Enformer Celltyping
867	170628.8978978979	Enformer Celltyping
868	170825.7017017017	Enformer Celltyping
869	171022.5055055055	Enformer Celltyping
870	171219.30930930932	Enformer Celltyping
871	171416.11311311313	Enformer Celltyping
872	171612.91691691693	Enformer Celltyping
873	171809.72072072074	Enformer Celltyping
874	172006.52452452455	Enformer Celltyping
875	172203.32832832835	Enformer Celltyping
876	172400.13213213213	Enformer Celltyping
877	172596.93593593594	Enformer Celltyping
878	172793.73973973974	Enformer Celltyping
879	172990.54354354355	Enformer Celltyping
880	173187.34734734736	Enformer Celltyping
881	173384.15115115116	Enformer Celltyping
882	173580.95495495497	Enformer Celltyping
883	173777.75875875878	Enformer Celltyping
884	173974.56256256258	Enformer Celltyping
885	174171.3663663664	Enformer Celltyping
886	174368.17017017017	Enformer Celltyping
887	174564.97397397397	Enformer Celltyping
888	174761.77777777778	Enformer Celltyping
889	174958.5815815816	Enformer Celltyping
890	175155.3853853854	Enformer Celltyping
891	175352.1891891892	Enformer Celltyping
892	175549	Enformer Celltyping
893	175745.7967967968	Enformer Celltyping
894	175942.60060060062	Enformer Celltyping
895	176139.40440440443	Enformer Celltyping
896	176336.2082082082	Enformer Celltyping
897	176533	Enformer Celltyping
898	176729.81581581582	Enformer Celltyping
899	176926.61961961963	Enformer Celltyping
900	177123.42342342343	Enformer Celltyping
901	177320.22722722724	Enformer Celltyping
902	177517.03103103105	Enformer Celltyping
903	177713.83483483485	Enformer Celltyping
904	177910.63863863866	Enformer Celltyping
905	178107.44244244247	Enformer Celltyping
906	178304.24624624627	Enformer Celltyping
907	178501.05005005005	Enformer Celltyping
908	178697.85385385386	Enformer Celltyping
909	178894.65765765766	Enformer Celltyping
910	179091.46146146147	Enformer Celltyping
911	179288.26526526528	Enformer Celltyping
912	179485.06906906908	Enformer Celltyping
913	179681.8728728729	Enformer Celltyping
914	179878.6766766767	Enformer Celltyping
915	180075.4804804805	Enformer Celltyping
916	180272.2842842843	Enformer Celltyping
917	180469.0880880881	Enformer Celltyping
918	180665.8918918919	Enformer Celltyping
919	180862.6956956957	Enformer Celltyping
920	181059.4994994995	Enformer Celltyping
921	181256.3033033033	Enformer Celltyping
922	181453.10710710712	Enformer Celltyping
923	181649.91091091093	Enformer Celltyping
924	181846.71471471473	Enformer Celltyping
925	182043.51851851854	Enformer Celltyping
926	182240.32232232235	Enformer Celltyping
927	182437.12612612612	Enformer Celltyping
928	182633.92992992993	Enformer Celltyping
929	182830.73373373374	Enformer Celltyping
930	183027.53753753754	Enformer Celltyping
931	183224.34134134135	Enformer Celltyping
932	183421.14514514516	Enformer Celltyping
933	183617.94894894896	Enformer Celltyping
934	183814.75275275277	Enformer Celltyping
935	184011.55655655658	Enformer Celltyping
936	184208.36036036038	Enformer Celltyping
937	184405.16416416416	Enformer Celltyping
938	184601.96796796797	Enformer Celltyping
939	184798.77177177178	Enformer Celltyping
940	184995.57557557558	Enformer Celltyping
941	185192.3793793794	Enformer Celltyping
942	185389.1831831832	Enformer Celltyping
943	185586	Enformer Celltyping
944	185782.7907907908	Enformer Celltyping
945	185979.59459459462	Enformer Celltyping
946	186176.39839839842	Enformer Celltyping
947	186373.20220220223	Enformer Celltyping
948	186570	Enformer Celltyping
949	186766.8098098098	Enformer Celltyping
950	186963.61361361362	Enformer Celltyping
951	187160.41741741743	Enformer Celltyping
952	187357.22122122123	Enformer Celltyping
953	187554.02502502504	Enformer Celltyping
954	187750.82882882885	Enformer Celltyping
955	187947.63263263265	Enformer Celltyping
956	188144.43643643646	Enformer Celltyping
957	188341.24024024027	Enformer Celltyping
958	188538.04404404404	Enformer Celltyping
959	188734.84784784785	Enformer Celltyping
960	188931.65165165166	Enformer Celltyping
961	189128.45545545546	Enformer Celltyping
962	189325.25925925927	Enformer Celltyping
963	189522.06306306308	Enformer Celltyping
964	189718.86686686688	Enformer Celltyping
965	189915.6706706707	Enformer Celltyping
966	190112.4744744745	Enformer Celltyping
967	190309.2782782783	Enformer Celltyping
968	190506.08208208208	Enformer Celltyping
969	190702.8858858859	Enformer Celltyping
970	190899.6896896897	Enformer Celltyping
971	191096.4934934935	Enformer Celltyping
972	191293.2972972973	Enformer Celltyping
973	191490.1011011011	Enformer Celltyping
974	191686.90490490492	Enformer Celltyping
975	191883.70870870873	Enformer Celltyping
976	192080.51251251253	Enformer Celltyping
977	192277.31631631634	Enformer Celltyping
978	192474.12012012012	Enformer Celltyping
979	192670.92392392393	Enformer Celltyping
980	192867.72772772773	Enformer Celltyping
981	193064.53153153154	Enformer Celltyping
982	193261.33533533535	Enformer Celltyping
983	193458.13913913915	Enformer Celltyping
984	193654.94294294296	Enformer Celltyping
985	193851.74674674676	Enformer Celltyping
986	194048.55055055057	Enformer Celltyping
987	194245.35435435438	Enformer Celltyping
988	194442.15815815818	Enformer Celltyping
989	194638.96196196196	Enformer Celltyping
990	194835.76576576577	Enformer Celltyping
991	195032.56956956958	Enformer Celltyping
992	195229.37337337338	Enformer Celltyping
993	195426.1771771772	Enformer Celltyping
994	195623	Enformer Celltyping
995	195819.7847847848	Enformer Celltyping
996	196016.5885885886	Enformer Celltyping
997	196213.39239239242	Enformer Celltyping
998	196410.19619619622	Enformer Celltyping
999	196607	Enformer Celltyping
0	0	Enformer
1	196.80380380380382	Enformer
2	393.60760760760763	Enformer
3	590.4114114114114	Enformer
4	787.2152152152153	Enformer
5	984.0190190190191	Enformer
6	1180.822822822823	Enformer
7	1377.6266266266266	Enformer
8	1574.4304304304305	Enformer
9	1771.2342342342345	Enformer
10	1968.0380380380382	Enformer
11	2164.841841841842	Enformer
12	2361.645645645646	Enformer
13	2558.4494494494497	Enformer
14	2755.253253253253	Enformer
15	2952.057057057057	Enformer
16	3148.860860860861	Enformer
17	3345.664664664665	Enformer
18	3542.468468468469	Enformer
19	3739.2722722722724	Enformer
20	3936.0760760760763	Enformer
21	4132.88	Enformer
22	4329.683683683684	Enformer
23	4526.487487487488	Enformer
24	4723.291291291292	Enformer
25	4920.0950950950955	Enformer
26	5116.8988988988995	Enformer
27	5313.702702702703	Enformer
28	5510.506506506506	Enformer
29	5707.31	Enformer
30	5904.114114114114	Enformer
31	6100.917917917918	Enformer
32	6297.721721721722	Enformer
33	6494.525525525526	Enformer
34	6691.33	Enformer
35	6888.133133133134	Enformer
36	7084.936936936938	Enformer
37	7281.740740740741	Enformer
38	7478.544544544545	Enformer
39	7675.348348348349	Enformer
40	7872.152152152153	Enformer
41	8068.955955955957	Enformer
42	8265.76	Enformer
43	8462.563563563564	Enformer
44	8659.367367367367	Enformer
45	8856.171171171172	Enformer
46	9052.974974974975	Enformer
47	9249.78	Enformer
48	9446.582582582583	Enformer
49	9643.386386386386	Enformer
50	9840.190190190191	Enformer
51	10036.993993993994	Enformer
52	10233.797797797799	Enformer
53	10430.601601601602	Enformer
54	10627.405405405407	Enformer
55	10824.20920920921	Enformer
56	11021.013013013013	Enformer
57	11217.816816816818	Enformer
58	11414.62062062062	Enformer
59	11611.424424424426	Enformer
60	11808.228228228229	Enformer
61	12005.032032032033	Enformer
62	12201.835835835836	Enformer
63	12398.639639639641	Enformer
64	12595.443443443444	Enformer
65	12792.247247247247	Enformer
66	12989.051051051052	Enformer
67	13185.854854854855	Enformer
68	13382.65865865866	Enformer
69	13579.462462462463	Enformer
70	13776.266266266268	Enformer
71	13973.07007007007	Enformer
72	14169.873873873876	Enformer
73	14366.677677677679	Enformer
74	14563.481481481482	Enformer
75	14760.285285285287	Enformer
76	14957.08908908909	Enformer
77	15153.892892892894	Enformer
78	15350.696696696697	Enformer
79	15547.500500500502	Enformer
80	15744.304304304305	Enformer
81	15941.108108108108	Enformer
82	16137.911911911913	Enformer
83	16334.715715715716	Enformer
84	16531.51951951952	Enformer
85	16728.323323323326	Enformer
86	16925.12712712713	Enformer
87	17121.930930930932	Enformer
88	17318.734734734735	Enformer
89	17515.538538538538	Enformer
90	17712.342342342345	Enformer
91	17909.146146146148	Enformer
92	18105.94994994995	Enformer
93	18302.753753753754	Enformer
94	18499.55755755756	Enformer
95	18696.361361361363	Enformer
96	18893.165165165166	Enformer
97	19089.96896896897	Enformer
98	19286.772772772772	Enformer
99	19483.57657657658	Enformer
100	19680.380380380382	Enformer
101	19877.184184184185	Enformer
102	20073.987987987988	Enformer
103	20270.791791791795	Enformer
104	20467.595595595598	Enformer
105	20664.4	Enformer
106	20861.203203203204	Enformer
107	21058.007007007007	Enformer
108	21254.810810810814	Enformer
109	21451.614614614617	Enformer
110	21648.41841841842	Enformer
111	21845.222222222223	Enformer
112	22042.026026026026	Enformer
113	22238.829829829832	Enformer
114	22435.633633633635	Enformer
115	22632.43743743744	Enformer
116	22829.24124124124	Enformer
117	23026.045045045048	Enformer
118	23222.84884884885	Enformer
119	23419.652652652654	Enformer
120	23616.456456456457	Enformer
121	23813.26026026026	Enformer
122	24010.064064064067	Enformer
123	24206.86786786787	Enformer
124	24403.671671671673	Enformer
125	24600.475475475476	Enformer
126	24797.279279279282	Enformer
127	24994.083083083086	Enformer
128	25190.88688688689	Enformer
129	25387.69069069069	Enformer
130	25584.494494494495	Enformer
131	25781.3	Enformer
132	25978.102102102104	Enformer
133	26174.905905905907	Enformer
134	26371.70970970971	Enformer
135	26568.513513513517	Enformer
136	26765.31731731732	Enformer
137	26962.121121121123	Enformer
138	27158.924924924926	Enformer
139	27355.72872872873	Enformer
140	27552.532532532536	Enformer
141	27749.33633633634	Enformer
142	27946.14014014014	Enformer
143	28142.943943943945	Enformer
144	28339.74774774775	Enformer
145	28536.551551551554	Enformer
146	28733.355355355357	Enformer
147	28930.15915915916	Enformer
148	29126.962962962964	Enformer
149	29323.76676676677	Enformer
150	29520.570570570573	Enformer
151	29717.374374374376	Enformer
152	29914.17817817818	Enformer
153	30110.981981981982	Enformer
154	30307.78578578579	Enformer
155	30504.589589589592	Enformer
156	30701.393393393395	Enformer
157	30898.197197197198	Enformer
158	31095.001001001005	Enformer
159	31291.804804804808	Enformer
160	31488.60860860861	Enformer
161	31685.412412412414	Enformer
162	31882.216216216217	Enformer
163	32079.020020020023	Enformer
164	32275.823823823826	Enformer
165	32472.62762762763	Enformer
166	32669.431431431432	Enformer
167	32866.23523523524	Enformer
168	33063.03903903904	Enformer
169	33259.842842842845	Enformer
170	33456.64664664665	Enformer
171	33653.45045045045	Enformer
172	33850.25425425426	Enformer
173	34047.05805805806	Enformer
174	34243.861861861864	Enformer
175	34440.66566566567	Enformer
176	34637.46946946947	Enformer
177	34834.27327327328	Enformer
178	35031.077077077076	Enformer
179	35227.88088088088	Enformer
180	35424.68468468469	Enformer
181	35621.48848848849	Enformer
182	35818.292292292295	Enformer
183	36015.1	Enformer
184	36211.9	Enformer
185	36408.70370370371	Enformer
186	36605.50750750751	Enformer
187	36802.311311311314	Enformer
188	36999.11511511512	Enformer
189	37195.91891891892	Enformer
190	37392.72272272273	Enformer
191	37589.526526526526	Enformer
192	37786.33033033033	Enformer
193	37983.13413413414	Enformer
194	38179.93793793794	Enformer
195	38376.741741741745	Enformer
196	38573.545545545545	Enformer
197	38770.34934934935	Enformer
198	38967.15315315316	Enformer
199	39163.95695695696	Enformer
200	39360.760760760764	Enformer
201	39557.56456456456	Enformer
202	39754.36836836837	Enformer
203	39951.17217217218	Enformer
204	40147.975975975976	Enformer
205	40344.77977977978	Enformer
206	40541.58358358359	Enformer
207	40738.38738738739	Enformer
208	40935.191191191196	Enformer
209	41131.994994994995	Enformer
210	41328.8	Enformer
211	41525.60260260261	Enformer
212	41722.40640640641	Enformer
213	41919.210210210214	Enformer
214	42116.014014014014	Enformer
215	42312.81781781782	Enformer
216	42509.62162162163	Enformer
217	42706.42542542543	Enformer
218	42903.22922922923	Enformer
219	43100.03303303303	Enformer
220	43296.83683683684	Enformer
221	43493.640640640646	Enformer
222	43690.444444444445	Enformer
223	43887.24824824825	Enformer
224	44084.05205205205	Enformer
225	44280.85585585586	Enformer
226	44477.659659659665	Enformer
227	44674.463463463464	Enformer
228	44871.26726726727	Enformer
229	45068.07107107108	Enformer
230	45264.87487487488	Enformer
231	45461.67867867868	Enformer
232	45658.48248248248	Enformer
233	45855.28628628629	Enformer
234	46052.090090090096	Enformer
235	46248.893893893895	Enformer
236	46445.7	Enformer
237	46642.5	Enformer
238	46839.30530530531	Enformer
239	47036.109109109115	Enformer
240	47232.912912912914	Enformer
241	47429.71671671672	Enformer
242	47626.52052052052	Enformer
243	47823.32432432433	Enformer
244	48020.12812812813	Enformer
245	48216.93193193193	Enformer
246	48413.73573573574	Enformer
247	48610.539539539546	Enformer
248	48807.343343343346	Enformer
249	49004.14714714715	Enformer
250	49200.95095095095	Enformer
251	49397.75475475476	Enformer
252	49594.558558558565	Enformer
253	49791.362362362364	Enformer
254	49988.16616616617	Enformer
255	50184.96996996997	Enformer
256	50381.77377377378	Enformer
257	50578.577577577584	Enformer
258	50775.38138138138	Enformer
259	50972.18518518519	Enformer
260	51168.98898898899	Enformer
261	51365.792792792796	Enformer
262	51562.6	Enformer
263	51759.4	Enformer
264	51956.20420420421	Enformer
265	52153.00800800801	Enformer
266	52349.811811811815	Enformer
267	52546.61561561562	Enformer
268	52743.41941941942	Enformer
269	52940.22322322323	Enformer
270	53137.027027027034	Enformer
271	53333.83083083083	Enformer
272	53530.63463463464	Enformer
273	53727.43843843844	Enformer
274	53924.242242242246	Enformer
275	54121.04604604605	Enformer
276	54317.84984984985	Enformer
277	54514.65365365366	Enformer
278	54711.45745745746	Enformer
279	54908.261261261265	Enformer
280	55105.06506506507	Enformer
281	55301.86886886887	Enformer
282	55498.67267267268	Enformer
283	55695.47647647648	Enformer
284	55892.28028028028	Enformer
285	56089.08408408409	Enformer
286	56285.88788788789	Enformer
287	56482.691691691696	Enformer
288	56679.5	Enformer
289	56876.3	Enformer
290	57073.10310310311	Enformer
291	57269.90690690691	Enformer
292	57466.710710710715	Enformer
293	57663.51451451452	Enformer
294	57860.31831831832	Enformer
295	58057.12212212213	Enformer
296	58253.92592592593	Enformer
297	58450.729729729734	Enformer
298	58647.53353353354	Enformer
299	58844.33733733734	Enformer
300	59041.14114114115	Enformer
301	59237.944944944946	Enformer
302	59434.74874874875	Enformer
303	59631.55255255256	Enformer
304	59828.35635635636	Enformer
305	60025.160160160165	Enformer
306	60221.963963963964	Enformer
307	60418.76776776777	Enformer
308	60615.57157157158	Enformer
309	60812.37537537538	Enformer
310	61009.179179179184	Enformer
311	61205.98298298299	Enformer
312	61402.78678678679	Enformer
313	61599.6	Enformer
314	61796.394394394396	Enformer
315	61993.2	Enformer
316	62190.00200200201	Enformer
317	62386.80580580581	Enformer
318	62583.609609609615	Enformer
319	62780.413413413415	Enformer
320	62977.21721721722	Enformer
321	63174.02102102103	Enformer
322	63370.82482482483	Enformer
323	63567.628628628634	Enformer
324	63764.43243243243	Enformer
325	63961.23623623624	Enformer
326	64158.04004004005	Enformer
327	64354.843843843846	Enformer
328	64551.64764764765	Enformer
329	64748.45145145145	Enformer
330	64945.25525525526	Enformer
331	65142.059059059065	Enformer
332	65338.862862862865	Enformer
333	65535.66666666667	Enformer
334	65732.47047047048	Enformer
335	65929.27427427428	Enformer
336	66126.07807807808	Enformer
337	66322.88188188188	Enformer
338	66519.68568568569	Enformer
339	66716.5	Enformer
340	66913.3	Enformer
341	67110.1	Enformer
342	67306.9	Enformer
343	67503.70470470471	Enformer
344	67700.50850850852	Enformer
345	67897.31231231232	Enformer
346	68094.11611611611	Enformer
347	68290.91991991992	Enformer
348	68487.72372372373	Enformer
349	68684.52752752753	Enformer
350	68881.33133133134	Enformer
351	69078.13513513513	Enformer
352	69274.93893893894	Enformer
353	69471.74274274275	Enformer
354	69668.54654654655	Enformer
355	69865.35035035036	Enformer
356	70062.15415415415	Enformer
357	70258.95795795796	Enformer
358	70455.76176176177	Enformer
359	70652.56556556557	Enformer
360	70849.36936936938	Enformer
361	71046.17317317317	Enformer
362	71242.97697697698	Enformer
363	71439.78078078078	Enformer
364	71636.58458458459	Enformer
365	71833.4	Enformer
366	72030.2	Enformer
367	72227	Enformer
368	72423.8	Enformer
369	72620.60360360361	Enformer
370	72817.40740740742	Enformer
371	73014.21121121122	Enformer
372	73211.01501501501	Enformer
373	73407.81881881882	Enformer
374	73604.62262262263	Enformer
375	73801.42642642643	Enformer
376	73998.23023023024	Enformer
377	74195.03403403403	Enformer
378	74391.83783783784	Enformer
379	74588.64164164165	Enformer
380	74785.44544544545	Enformer
381	74982.24924924926	Enformer
382	75179.05305305305	Enformer
383	75375.85685685686	Enformer
384	75572.66066066067	Enformer
385	75769.46446446447	Enformer
386	75966.26826826828	Enformer
387	76163.07207207207	Enformer
388	76359.87587587588	Enformer
389	76556.67967967968	Enformer
390	76753.48348348349	Enformer
391	76950.3	Enformer
392	77147.09109109109	Enformer
393	77343.9	Enformer
394	77540.7	Enformer
395	77737.50250250251	Enformer
396	77934.30630630632	Enformer
397	78131.11011011011	Enformer
398	78327.91391391392	Enformer
399	78524.71771771772	Enformer
400	78721.52152152153	Enformer
401	78918.32532532534	Enformer
402	79115.12912912913	Enformer
403	79311.93293293293	Enformer
404	79508.73673673674	Enformer
405	79705.54054054055	Enformer
406	79902.34434434435	Enformer
407	80099.14814814816	Enformer
408	80295.95195195195	Enformer
409	80492.75575575576	Enformer
410	80689.55955955957	Enformer
411	80886.36336336337	Enformer
412	81083.16716716718	Enformer
413	81279.97097097097	Enformer
414	81476.77477477478	Enformer
415	81673.57857857858	Enformer
416	81870.38238238239	Enformer
417	82067.2	Enformer
418	82263.98998998999	Enformer
419	82460.8	Enformer
420	82657.6	Enformer
421	82854.40140140141	Enformer
422	83051.20520520522	Enformer
423	83248.00900900901	Enformer
424	83444.81281281282	Enformer
425	83641.61661661662	Enformer
426	83838.42042042043	Enformer
427	84035.22422422424	Enformer
428	84232.02802802803	Enformer
429	84428.83183183183	Enformer
430	84625.63563563564	Enformer
431	84822.43943943945	Enformer
432	85019.24324324325	Enformer
433	85216.04704704705	Enformer
434	85412.85085085085	Enformer
435	85609.65465465466	Enformer
436	85806.45845845847	Enformer
437	86003.26226226227	Enformer
438	86200.06606606607	Enformer
439	86396.86986986987	Enformer
440	86593.67367367368	Enformer
441	86790.47747747749	Enformer
442	86987.28128128129	Enformer
443	87184.08508508508	Enformer
444	87380.88888888889	Enformer
445	87577.7	Enformer
446	87774.5	Enformer
447	87971.30030030031	Enformer
448	88168.1	Enformer
449	88364.90790790791	Enformer
450	88561.71171171172	Enformer
451	88758.51551551552	Enformer
452	88955.31931931933	Enformer
453	89152.12312312314	Enformer
454	89348.92692692693	Enformer
455	89545.73073073073	Enformer
456	89742.53453453454	Enformer
457	89939.33833833835	Enformer
458	90136.14214214215	Enformer
459	90332.94594594595	Enformer
460	90529.74974974975	Enformer
461	90726.55355355356	Enformer
462	90923.35735735737	Enformer
463	91120.16116116117	Enformer
464	91316.96496496497	Enformer
465	91513.76876876877	Enformer
466	91710.57257257258	Enformer
467	91907.37637637639	Enformer
468	92104.18018018019	Enformer
469	92300.98398398398	Enformer
470	92497.78778778779	Enformer
471	92694.6	Enformer
472	92891.4	Enformer
473	93088.19919919921	Enformer
474	93285	Enformer
475	93481.80680680681	Enformer
476	93678.61061061062	Enformer
477	93875.41441441442	Enformer
478	94072.21821821823	Enformer
479	94269.02202202202	Enformer
480	94465.82582582583	Enformer
481	94662.62962962964	Enformer
482	94859.43343343344	Enformer
483	95056.23723723725	Enformer
484	95253.04104104104	Enformer
485	95449.84484484485	Enformer
486	95646.64864864865	Enformer
487	95843.45245245246	Enformer
488	96040.25625625627	Enformer
489	96237.06006006006	Enformer
490	96433.86386386387	Enformer
491	96630.66766766767	Enformer
492	96827.47147147148	Enformer
493	97024.27527527529	Enformer
494	97221.07907907909	Enformer
495	97417.88288288288	Enformer
496	97614.68668668669	Enformer
497	97811.5	Enformer
498	98008.3	Enformer
499	98205.09809809811	Enformer
500	98401.9	Enformer
501	98598.70570570571	Enformer
502	98795.50950950952	Enformer
503	98992.31331331332	Enformer
504	99189.11711711713	Enformer
505	99385.92092092092	Enformer
506	99582.72472472473	Enformer
507	99779.52852852854	Enformer
508	99976.33233233234	Enformer
509	100173.13613613615	Enformer
510	100369.93993993994	Enformer
511	100566.74374374375	Enformer
512	100763.54754754755	Enformer
513	100960.35135135136	Enformer
514	101157.15515515517	Enformer
515	101353.95895895896	Enformer
516	101550.76276276277	Enformer
517	101747.56656656657	Enformer
518	101944.37037037038	Enformer
519	102141.17417417419	Enformer
520	102337.97797797798	Enformer
521	102534.78178178178	Enformer
522	102731.58558558559	Enformer
523	102928.3893893894	Enformer
524	103125.1931931932	Enformer
525	103322	Enformer
526	103518.8008008008	Enformer
527	103715.60460460461	Enformer
528	103912.40840840842	Enformer
529	104109.21221221222	Enformer
530	104306.01601601602	Enformer
531	104502.81981981982	Enformer
532	104699.62362362363	Enformer
533	104896.42742742744	Enformer
534	105093.23123123124	Enformer
535	105290.03503503505	Enformer
536	105486.83883883884	Enformer
537	105683.64264264265	Enformer
538	105880.44644644645	Enformer
539	106077.25025025026	Enformer
540	106274.05405405407	Enformer
541	106470.85785785786	Enformer
542	106667.66166166167	Enformer
543	106864.46546546547	Enformer
544	107061.26926926928	Enformer
545	107258.07307307309	Enformer
546	107454.87687687688	Enformer
547	107651.68068068069	Enformer
548	107848.48448448449	Enformer
549	108045.2882882883	Enformer
550	108242.0920920921	Enformer
551	108438.8958958959	Enformer
552	108635.6996996997	Enformer
553	108832.50350350351	Enformer
554	109029.30730730732	Enformer
555	109226.11111111112	Enformer
556	109422.91491491492	Enformer
557	109619.71871871872	Enformer
558	109816.52252252253	Enformer
559	110013.32632632634	Enformer
560	110210.13013013014	Enformer
561	110406.93393393393	Enformer
562	110603.73773773774	Enformer
563	110800.54154154155	Enformer
564	110997.34534534535	Enformer
565	111194.14914914916	Enformer
566	111390.95295295295	Enformer
567	111587.75675675676	Enformer
568	111784.56056056057	Enformer
569	111981.36436436437	Enformer
570	112178.16816816818	Enformer
571	112374.97197197197	Enformer
572	112571.77577577578	Enformer
573	112768.57957957959	Enformer
574	112965.38338338339	Enformer
575	113162.1871871872	Enformer
576	113359	Enformer
577	113555.7947947948	Enformer
578	113752.5985985986	Enformer
579	113949.40240240241	Enformer
580	114146.20620620622	Enformer
581	114343.01001001002	Enformer
582	114539.81381381382	Enformer
583	114736.61761761762	Enformer
584	114933.42142142143	Enformer
585	115130.22522522524	Enformer
586	115327.02902902904	Enformer
587	115523.83283283284	Enformer
588	115720.63663663664	Enformer
589	115917.44044044045	Enformer
590	116114.24424424426	Enformer
591	116311.04804804806	Enformer
592	116507.85185185185	Enformer
593	116704.65565565566	Enformer
594	116901.45945945947	Enformer
595	117098.26326326327	Enformer
596	117295.06706706708	Enformer
597	117491.87087087087	Enformer
598	117688.67467467468	Enformer
599	117885.47847847849	Enformer
600	118082.2822822823	Enformer
601	118279.0860860861	Enformer
602	118475.88988988989	Enformer
603	118672.6936936937	Enformer
604	118869.4974974975	Enformer
605	119066.30130130131	Enformer
606	119263.10510510512	Enformer
607	119459.90890890891	Enformer
608	119656.71271271272	Enformer
609	119853.51651651652	Enformer
610	120050.32032032033	Enformer
611	120247.12412412414	Enformer
612	120443.92792792793	Enformer
613	120640.73173173174	Enformer
614	120837.53553553554	Enformer
615	121034.33933933935	Enformer
616	121231.14314314316	Enformer
617	121427.94694694695	Enformer
618	121624.75075075075	Enformer
619	121821.55455455456	Enformer
620	122018.35835835837	Enformer
621	122215.16216216217	Enformer
622	122411.96596596598	Enformer
623	122608.76976976977	Enformer
624	122805.57357357358	Enformer
625	123002.37737737739	Enformer
626	123199.1811811812	Enformer
627	123396	Enformer
628	123592.78878878879	Enformer
629	123789.5925925926	Enformer
630	123986.3963963964	Enformer
631	124183.20020020021	Enformer
632	124380.00400400402	Enformer
633	124576.80780780781	Enformer
634	124773.61161161162	Enformer
635	124970.41541541542	Enformer
636	125167.21921921923	Enformer
637	125364.02302302304	Enformer
638	125560.82682682683	Enformer
639	125757.63063063064	Enformer
640	125954.43443443444	Enformer
641	126151.23823823825	Enformer
642	126348.04204204206	Enformer
643	126544.84584584585	Enformer
644	126741.64964964965	Enformer
645	126938.45345345346	Enformer
646	127135.25725725727	Enformer
647	127332.06106106107	Enformer
648	127528.86486486487	Enformer
649	127725.66866866867	Enformer
650	127922.47247247248	Enformer
651	128119.27627627629	Enformer
652	128316.0800800801	Enformer
653	128512.88388388389	Enformer
654	128709.68768768769	Enformer
655	128906.4914914915	Enformer
656	129103.2952952953	Enformer
657	129300.09909909911	Enformer
658	129496.9029029029	Enformer
659	129693.70670670671	Enformer
660	129890.51051051052	Enformer
661	130087.31431431432	Enformer
662	130284.11811811813	Enformer
663	130480.92192192194	Enformer
664	130677.72572572573	Enformer
665	130874.52952952954	Enformer
666	131071.33333333334	Enformer
667	131268.13713713715	Enformer
668	131464.94094094096	Enformer
669	131661.74474474476	Enformer
670	131858.54854854857	Enformer
671	132055.35235235235	Enformer
672	132252.15615615615	Enformer
673	132448.95995995996	Enformer
674	132645.76376376377	Enformer
675	132842.56756756757	Enformer
676	133039.37137137138	Enformer
677	133236.1751751752	Enformer
678	133433	Enformer
679	133629.7827827828	Enformer
680	133826.5865865866	Enformer
681	134023.39039039038	Enformer
682	134220.1941941942	Enformer
683	134417	Enformer
684	134613.8018018018	Enformer
685	134810.6056056056	Enformer
686	135007.40940940942	Enformer
687	135204.21321321322	Enformer
688	135401.01701701703	Enformer
689	135597.82082082084	Enformer
690	135794.62462462464	Enformer
691	135991.42842842845	Enformer
692	136188.23223223223	Enformer
693	136385.03603603604	Enformer
694	136581.83983983984	Enformer
695	136778.64364364365	Enformer
696	136975.44744744746	Enformer
697	137172.25125125126	Enformer
698	137369.05505505507	Enformer
699	137565.85885885888	Enformer
700	137762.66266266268	Enformer
701	137959.4664664665	Enformer
702	138156.27027027027	Enformer
703	138353.07407407407	Enformer
704	138549.87787787788	Enformer
705	138746.6816816817	Enformer
706	138943.4854854855	Enformer
707	139140.2892892893	Enformer
708	139337.0930930931	Enformer
709	139533.8968968969	Enformer
710	139730.70070070072	Enformer
711	139927.50450450453	Enformer
712	140124.3083083083	Enformer
713	140321.1121121121	Enformer
714	140517.91591591592	Enformer
715	140714.71971971972	Enformer
716	140911.52352352353	Enformer
717	141108.32732732734	Enformer
718	141305.13113113114	Enformer
719	141501.93493493495	Enformer
720	141698.73873873876	Enformer
721	141895.54254254256	Enformer
722	142092.34634634634	Enformer
723	142289.15015015015	Enformer
724	142485.95395395395	Enformer
725	142682.75775775776	Enformer
726	142879.56156156157	Enformer
727	143076.36536536537	Enformer
728	143273.16916916918	Enformer
729	143470	Enformer
730	143666.7767767768	Enformer
731	143863.5805805806	Enformer
732	144060.3843843844	Enformer
733	144257.1881881882	Enformer
734	144454	Enformer
735	144650.7957957958	Enformer
736	144847.5995995996	Enformer
737	145044.4034034034	Enformer
738	145241.20720720722	Enformer
739	145438.01101101103	Enformer
740	145634.81481481483	Enformer
741	145831.61861861864	Enformer
742	146028.42242242245	Enformer
743	146225.22622622622	Enformer
744	146422.03003003003	Enformer
745	146618.83383383384	Enformer
746	146815.63763763764	Enformer
747	147012.44144144145	Enformer
748	147209.24524524526	Enformer
749	147406.04904904906	Enformer
750	147602.85285285287	Enformer
751	147799.65665665668	Enformer
752	147996.46046046048	Enformer
753	148193.26426426426	Enformer
754	148390.06806806807	Enformer
755	148586.87187187187	Enformer
756	148783.67567567568	Enformer
757	148980.4794794795	Enformer
758	149177.2832832833	Enformer
759	149374.0870870871	Enformer
760	149570.8908908909	Enformer
761	149767.6946946947	Enformer
762	149964.49849849852	Enformer
763	150161.3023023023	Enformer
764	150358.1061061061	Enformer
765	150554.9099099099	Enformer
766	150751.71371371372	Enformer
767	150948.51751751752	Enformer
768	151145.32132132133	Enformer
769	151342.12512512514	Enformer
770	151538.92892892894	Enformer
771	151735.73273273275	Enformer
772	151932.53653653656	Enformer
773	152129.34034034036	Enformer
774	152326.14414414414	Enformer
775	152522.94794794795	Enformer
776	152719.75175175176	Enformer
777	152916.55555555556	Enformer
778	153113.35935935937	Enformer
779	153310.16316316318	Enformer
780	153506.96696696698	Enformer
781	153703.7707707708	Enformer
782	153900.5745745746	Enformer
783	154097.3783783784	Enformer
784	154294.18218218218	Enformer
785	154491	Enformer
786	154687.7897897898	Enformer
787	154884.5935935936	Enformer
788	155081.3973973974	Enformer
789	155278.2012012012	Enformer
790	155475.00500500502	Enformer
791	155671.80880880883	Enformer
792	155868.61261261263	Enformer
793	156065.41641641644	Enformer
794	156262.22022022022	Enformer
795	156459.02402402402	Enformer
796	156655.82782782783	Enformer
797	156852.63163163164	Enformer
798	157049.43543543544	Enformer
799	157246.23923923925	Enformer
800	157443.04304304306	Enformer
801	157639.84684684686	Enformer
802	157836.65065065067	Enformer
803	158033.45445445448	Enformer
804	158230.25825825825	Enformer
805	158427.06206206206	Enformer
806	158623.86586586587	Enformer
807	158820.66966966967	Enformer
808	159017.47347347348	Enformer
809	159214.2772772773	Enformer
810	159411.0810810811	Enformer
811	159607.8848848849	Enformer
812	159804.6886886887	Enformer
813	160001.4924924925	Enformer
814	160198.29629629632	Enformer
815	160395.1001001001	Enformer
816	160591.9039039039	Enformer
817	160788.7077077077	Enformer
818	160985.51151151152	Enformer
819	161182.31531531533	Enformer
820	161379.11911911913	Enformer
821	161575.92292292294	Enformer
822	161772.72672672675	Enformer
823	161969.53053053055	Enformer
824	162166.33433433436	Enformer
825	162363.13813813814	Enformer
826	162559.94194194194	Enformer
827	162756.74574574575	Enformer
828	162953.54954954956	Enformer
829	163150.35335335336	Enformer
830	163347.15715715717	Enformer
831	163543.96096096098	Enformer
832	163740.76476476478	Enformer
833	163937.5685685686	Enformer
834	164134.3723723724	Enformer
835	164331.17617617617	Enformer
836	164527.97997997998	Enformer
837	164724.7837837838	Enformer
838	164921.5875875876	Enformer
839	165118.3913913914	Enformer
840	165315.1951951952	Enformer
841	165512	Enformer
842	165708.80280280282	Enformer
843	165905.60660660663	Enformer
844	166102.41041041043	Enformer
845	166299.2142142142	Enformer
846	166496.01801801802	Enformer
847	166692.82182182182	Enformer
848	166889.62562562563	Enformer
849	167086.42942942944	Enformer
850	167283.23323323324	Enformer
851	167480.03703703705	Enformer
852	167676.84084084086	Enformer
853	167873.64464464466	Enformer
854	168070.44844844847	Enformer
855	168267.25225225228	Enformer
856	168464.05605605606	Enformer
857	168660.85985985986	Enformer
858	168857.66366366367	Enformer
859	169054.46746746748	Enformer
860	169251.27127127128	Enformer
861	169448.0750750751	Enformer
862	169644.8788788789	Enformer
863	169841.6826826827	Enformer
864	170038.4864864865	Enformer
865	170235.29029029032	Enformer
866	170432.0940940941	Enformer
867	170628.8978978979	Enformer
868	170825.7017017017	Enformer
869	171022.5055055055	Enformer
870	171219.30930930932	Enformer
871	171416.11311311313	Enformer
872	171612.91691691693	Enformer
873	171809.72072072074	Enformer
874	172006.52452452455	Enformer
875	172203.32832832835	Enformer
876	172400.13213213213	Enformer
877	172596.93593593594	Enformer
878	172793.73973973974	Enformer
879	172990.54354354355	Enformer
880	173187.34734734736	Enformer
881	173384.15115115116	Enformer
882	173580.95495495497	Enformer
883	173777.75875875878	Enformer
884	173974.56256256258	Enformer
885	174171.3663663664	Enformer
886	174368.17017017017	Enformer
887	174564.97397397397	Enformer
888	174761.77777777778	Enformer
889	174958.5815815816	Enformer
890	175155.3853853854	Enformer
891	175352.1891891892	Enformer
892	175549	Enformer
893	175745.7967967968	Enformer
894	175942.60060060062	Enformer
895	176139.40440440443	Enformer
896	176336.2082082082	Enformer
897	176533	Enformer
898	176729.81581581582	Enformer
899	176926.61961961963	Enformer
900	177123.42342342343	Enformer
901	177320.22722722724	Enformer
902	177517.03103103105	Enformer
903	177713.83483483485	Enformer
904	177910.63863863866	Enformer
905	178107.44244244247	Enformer
906	178304.24624624627	Enformer
907	178501.05005005005	Enformer
908	178697.85385385386	Enformer
909	178894.65765765766	Enformer
910	179091.46146146147	Enformer
911	179288.26526526528	Enformer
912	179485.06906906908	Enformer
913	179681.8728728729	Enformer
914	179878.6766766767	Enformer
915	180075.4804804805	Enformer
916	180272.2842842843	Enformer
917	180469.0880880881	Enformer
918	180665.8918918919	Enformer
919	180862.6956956957	Enformer
920	181059.4994994995	Enformer
921	181256.3033033033	Enformer
922	181453.10710710712	Enformer
923	181649.91091091093	Enformer
924	181846.71471471473	Enformer
925	182043.51851851854	Enformer
926	182240.32232232235	Enformer
927	182437.12612612612	Enformer
928	182633.92992992993	Enformer
929	182830.73373373374	Enformer
930	183027.53753753754	Enformer
931	183224.34134134135	Enformer
932	183421.14514514516	Enformer
933	183617.94894894896	Enformer
934	183814.75275275277	Enformer
935	184011.55655655658	Enformer
936	184208.36036036038	Enformer
937	184405.16416416416	Enformer
938	184601.96796796797	Enformer
939	184798.77177177178	Enformer
940	184995.57557557558	Enformer
941	185192.3793793794	Enformer
942	185389.1831831832	Enformer
943	185586	Enformer
944	185782.7907907908	Enformer
945	185979.59459459462	Enformer
946	186176.39839839842	Enformer
947	186373.20220220223	Enformer
948	186570	Enformer
949	186766.8098098098	Enformer
950	186963.61361361362	Enformer
951	187160.41741741743	Enformer
952	187357.22122122123	Enformer
953	187554.02502502504	Enformer
954	187750.82882882885	Enformer
955	187947.63263263265	Enformer
956	188144.43643643646	Enformer
957	188341.24024024027	Enformer
958	188538.04404404404	Enformer
959	188734.84784784785	Enformer
960	188931.65165165166	Enformer
961	189128.45545545546	Enformer
962	189325.25925925927	Enformer
963	189522.06306306308	Enformer
964	189718.86686686688	Enformer
965	189915.6706706707	Enformer
966	190112.4744744745	Enformer
967	190309.2782782783	Enformer
968	190506.08208208208	Enformer
969	190702.8858858859	Enformer
970	190899.6896896897	Enformer
971	191096.4934934935	Enformer
972	191293.2972972973	Enformer
973	191490.1011011011	Enformer
974	191686.90490490492	Enformer
975	191883.70870870873	Enformer
976	192080.51251251253	Enformer
977	192277.31631631634	Enformer
978	192474.12012012012	Enformer
979	192670.92392392393	Enformer
980	192867.72772772773	Enformer
981	193064.53153153154	Enformer
982	193261.33533533535	Enformer
983	193458.13913913915	Enformer
984	193654.94294294296	Enformer
985	193851.74674674676	Enformer
986	194048.55055055057	Enformer
987	194245.35435435438	Enformer
988	194442.15815815818	Enformer
989	194638.96196196196	Enformer
990	194835.76576576577	Enformer
991	195032.56956956958	Enformer
992	195229.37337337338	Enformer
993	195426.1771771772	Enformer
994	195623	Enformer
995	195819.7847847848	Enformer
996	196016.5885885886	Enformer
997	196213.39239239242	Enformer
[truncated: 6,382 more rows]

## Sheet: Figure 2
Figure 2 (a)
umap1	umap2	tissue
3.11456	6.4165	Endocrine
0.864494	6.37285	Brain
3.73169	5.49848	Heart
2.171	5.14323	Brain
1.62648	6.09233	Brain
5.00503	5.36188	Placenta & EEM
5.45558	5.12087	Placenta & EEM
5.67162	4.78707	Placenta & EEM
5.54624	5.36971	Placenta & EEM
1.24192	6.35922	Brain
7.04932	6.17097	Digestive
6.6238	5.94947	Digestive
6.78171	6.37084	Digestive
5.31288	6.11324	Digestive
5.64197	5.84166	Digestive
1.31331	6.63669	Muscle
5.65164	4.3209	Heart
3.72039	6.20814	Heart
1.8967	6.56241	Heart
2.66376	5.28854	Heart
7.07487	5.44954	Digestive
4.00113	5.79639	Brain
1.97202	5.374	Brain
2.32767	5.65433	Brain
6.16802	6.18202	Liver
6.13112	5.88225	Liver
1.98412	5.85128	Brain
7.02119	6.64875	Digestive
7.0683	6.71443	Digestive
1.36563	5.84779	Sm. Muscle
2.99046	6.02733	Muscle
3.39725	6.21234	Muscle
4.62388	5.07975	Endocrine
5.00914	5.70536	Placenta & EEM
5.12999	4.9051	Placenta & EEM
4.9353	6.05218	Placenta & EEM
5.54378	4.64537	Placenta & EEM
2.49075	6.50184	Muscle
6.47439	5.60156	Digestive
6.20696	6.72122	Digestive
1.1554	6.6852	Muscle
6.56954	5.24422	Digestive
6.931	5.49028	Digestive
6.30831	4.67842	Digestive
6.24368	4.84674	Digestive
2.97347	5.60869	Sm. Muscle
2.36952	6.04703	Brain
2.53164	5.75375	Brain
1.19314	6.07122	Brain
3.04979	5.30157	Heart
5.65348	6.53163	Thymus
5.90132	5.16829	Thymus
Figure 2 (b)
Monocyte	Neutrophil	T-Cell	Monocyte - Experiment	Neutrophil - Experiment	T-Cell - Experiment	Adipose Tissue	Adrenal Gland	Breast Epithelium	Large Intestine	Duodenum Muscle	Leg Muscle	Pancreas	Placenta	Skeletal Muscle	Astrocyte	Neuron	Oligodendrocyte	Microglia	Microglia - Experiment
0.779418	1.31235	0.588287	2.19484	19.8004	0.883746	1.88923	1.77741	1.03402	0.475763	0.634257	0.769209	0.783916	0.457649	1.83475	0.818036	0.672913	0.535467	2.9925	7.433
1.01198	1.83563	0.721331	4.00969	37.3344	1.45345	2.64211	2.28169	1.27937	0.580211	0.719456	0.911072	0.868727	0.522969	2.2658	0.938482	0.753067	0.603541	4.41842	11.2027
1.06181	1.85614	0.735479	8.12323	44.8449	2.45997	3.06857	2.43632	1.37885	0.562372	0.754548	0.941047	0.851136	0.525906	2.6217	0.995347	0.804187	0.630983	5.8232	27.4243
0.921792	1.77686	0.646801	8.51211	55.2848	5.48205	2.73001	2.49103	1.25138	0.45919	0.648062	0.889944	0.779329	0.464184	2.69035	0.930702	0.709007	0.553	5.3865	64.9824
1.20206	2.33241	0.819477	24.1885	47.2137	9.50898	4.11694	3.31823	1.78545	0.577435	0.852576	1.19157	0.963111	0.556358	3.68923	1.31485	1.02109	0.757604	9.80041	86.3692
1.33722	2.62472	0.885	33.3767	49.8079	11.9308	4.38534	3.88017	2.15368	0.609806	0.924673	1.25156	1.07955	0.59679	3.81211	1.49832	1.2389	0.907812	12.8212	95.3243
1.21173	2.11641	0.737733	24.5957	54.5098	14.5481	3.54162	3.63849	1.99276	0.544914	0.851826	1.15233	1.02075	0.547426	3.14816	1.34424	1.11769	0.897804	11.115	90.4584
1.57447	2.82761	0.96982	25.9825	49.4713	13.7223	5.2919	5.17872	2.55706	0.725933	1.09218	1.45855	1.15154	0.696112	4.47222	1.63316	1.42588	1.17923	15.68	52.6484
1.66155	3.08095	1.00309	31.6216	51.1309	17.5866	5.77086	5.6356	2.65463	0.750536	1.09197	1.55886	1.1391	0.674706	4.96226	1.80315	1.54946	1.22037	18.5437	43.1364
1.75148	3.12124	0.957821	32.9836	43.0645	20.181	6.21711	6.37953	2.73805	0.672254	1.094	1.51211	1.19482	0.674329	5.47564	1.793	1.59599	1.23508	21.6681	34.4719
1.98517	3.3525	0.993408	22.8081	32.0782	7.91902	7.49974	7.2992	3.0922	0.717416	1.16565	1.65117	1.23373	0.72052	5.18952	2.01117	1.78837	1.40372	26.5519	38.0876
2.01791	3.59369	1.03736	28.7685	43.8295	5.53896	7.91895	7.94448	3.31015	0.752727	1.09081	1.58385	1.23718	0.694864	5.41343	2.07814	1.86629	1.5675	31.1996	61.2416
2.26683	3.96932	1.17935	66.6574	43.793	9.8908	8.94446	9.51407	4.01531	0.91008	1.24708	1.83801	1.43242	0.77926	5.94585	2.77554	2.42672	1.96672	40.027	94.8735
3.97038	7.67886	1.89211	112.159	63.0345	14.2127	16.3603	17.275	6.60872	1.39965	2.06775	3.05039	2.58175	1.25863	9.93901	4.69657	4.14419	3.493	73.1604	111.268
3.46145	6.71494	1.64415	126.219	72.1738	20.0313	13.4702	15.0586	5.70953	1.22822	1.70484	2.66928	2.30392	1.12436	8.08375	4.31474	3.5913	3.17528	62.5072	150.173
4.00621	7.71983	2.24088	99.7301	49.8227	15.9011	15.185	15.9245	6.60285	1.39778	1.84108	2.9987	2.50916	1.25876	8.83366	5.6594	4.28766	3.91101	81.7995	137.101
3.45721	7.15281	1.75156	71.876	52.9564	13.2875	12.8598	14.4589	5.59834	1.1993	1.65061	2.58101	2.27679	1.13208	7.87012	5.1437	3.97379	4.07423	67.6505	80.3591
3.82282	8.28269	2.24661	36.0307	41.9313	6.23481	14.5667	17.3874	5.41587	1.29229	1.90655	3.00317	2.51957	1.29501	8.3817	5.09349	4.09294	4.12733	54.0935	55.7954
3.19683	5.97943	1.65528	43.3151	60.7391	7.51122	10.1417	12.7368	3.72301	0.974595	1.38393	2.09342	2.13267	1.00576	5.23302	3.51694	2.54973	2.80177	31.0207	79.9534
3.37601	6.61211	1.84662	73.5842	63.1542	6.12855	11.8766	13.2542	4.15878	1.12318	1.41003	2.17814	2.22922	1.06161	5.62108	4.8545	3.1805	3.41293	41.505	73.1804
3.14507	6.25411	1.89517	75.8312	60.4683	3.80782	10.1954	11.7617	3.6874	1.12443	1.35287	2.01183	2.05194	0.996716	4.95524	4.49705	3.0453	3.16238	37.2091	29.1578
3.04234	6.54012	1.95514	65.0363	40.0562	4.80723	9.14412	10.5413	3.34601	1.06995	1.2586	1.78651	2.22708	0.986542	4.37108	4.05974	2.69237	3.05967	28.9295	20.3346
3.5057	7.03102	2.04847	58.0635	34.323	4.36463	10.0142	11.5994	3.59059	1.29688	1.41338	2.07629	2.25027	1.13465	5.29114	4.36878	2.99595	3.43698	27.7967	54.7095
2.60419	5.23235	1.58565	45.2648	23.7512	2.33448	6.53419	8.3041	2.73262	1.10571	1.10073	1.6551	1.98269	0.983371	3.35816	3.74823	2.46051	2.89312	16.608	53.6376
1.82871	3.38386	1.03351	39.3853	16.9113	0.831223	4.23665	5.03589	1.70358	0.76152	0.778513	1.07735	1.39526	0.680877	2.19269	2.47771	1.51687	1.72804	8.45859	39.4981
1.7553	3.52204	1.12158	26.7913	19.1817	2.62331	3.5132	4.35664	1.54853	0.741124	0.719117	0.970606	1.5239	0.665129	1.74302	2.29715	1.34639	1.52203	6.66863	15.2601
1.73587	3.66131	1.26134	15.3024	19.3453	1.74237	3.51825	3.93491	1.53107	0.807805	0.708516	0.932737	1.49121	0.681413	1.55384	2.13233	1.35003	1.49461	5.73691	15.1763
1.74962	3.48609	1.16238	5.39442	11.7513	1.27761	3.0417	3.71955	1.41124	0.890976	0.750014	1.01021	1.65552	0.75406	1.57815	1.89394	1.22675	1.36566	4.26043	8.73001
1.00408	1.84629	0.62149	1.13284	2.85514	0.301062	1.52609	1.90275	0.825903	0.514043	0.466032	0.604247	1.01794	0.477079	0.840133	1.16698	0.775868	0.827897	2.18166	4.96902
0.781054	1.44529	0.522991	0.900536	3.42987	0.330135	1.11213	1.47316	0.657972	0.444179	0.39683	0.471292	0.895823	0.402756	0.658462	0.890011	0.618466	0.648476	1.45523	2.28947
0.924619	1.60983	0.636177	1.74736	1.80988	0.616899	1.29427	1.4356	0.722421	0.497152	0.401885	0.482293	0.936315	0.440349	0.612233	1.09378	0.67327	0.700358	1.61196	1.40158
0.815067	1.41609	0.630374	0.478548	0.813032	1.40859	0.996959	1.23419	0.625889	0.441846	0.338268	0.437722	0.892016	0.386743	0.475588	1.01039	0.617445	0.641164	1.37662	0.991996
0.949621	1.81595	0.709321	0.875867	1.42095	1.15545	1.17334	1.50929	0.66243	0.555283	0.396041	0.515684	1.13995	0.460728	0.555572	1.03372	0.644549	0.685937	1.28691	0.676024
0.897209	1.63021	0.67308	0.792398	0.981441	1.68855	1.067	1.34402	0.621813	0.525517	0.394224	0.515705	1.14477	0.479871	0.501579	1.00571	0.616675	0.646365	1.11022	1.26566
0.744161	1.25511	0.506652	2.16063	2.18505	4.04679	0.872708	1.08942	0.515452	0.419283	0.334533	0.438722	0.896585	0.379791	0.429534	0.875964	0.514295	0.546653	1.00464	0.688123
0.577689	0.917877	0.373838	3.98966	1.81232	2.09685	0.662508	0.798171	0.421978	0.312335	0.282106	0.345262	0.811614	0.33025	0.302807	0.764693	0.424883	0.437881	0.746341	0.163772
0.795269	1.59501	0.604707	1.52856	2.12028	1.03935	0.844683	1.08071	0.534503	0.488132	0.367472	0.441145	1.1908	0.440295	0.412697	0.899555	0.55114	0.517537	0.919932	0.0990417
0.595543	1.0884	0.443383	1.27579	0.890211	0.521336	0.587823	0.738684	0.431935	0.359139	0.292561	0.336253	0.943192	0.346721	0.309615	0.704833	0.424613	0.408365	0.620269	0.280903
0.427798	0.850175	0.306218	0.354775	0.227101	0.47311	0.396747	0.478513	0.291885	0.239425	0.190144	0.205735	0.626215	0.2178	0.191338	0.485028	0.299597	0.260136	0.448313	0.197748
0.343552	0.682891	0.266755	0.510927	0.424484	0.791116	0.309644	0.383561	0.244692	0.206664	0.17036	0.188376	0.632252	0.209289	0.173678	0.409928	0.253443	0.217797	0.331153	0.603429
0.416947	0.858471	0.332253	0.708618	0.598142	1.14412	0.398804	0.447434	0.286821	0.24114	0.193428	0.21109	0.671392	0.226824	0.195567	0.477829	0.296929	0.240062	0.408091	1.20685
0.587131	1.25541	0.451516	1.16671	0.426275	0.961653	0.508612	0.628899	0.391544	0.343224	0.262657	0.325418	1.07555	0.3415	0.238561	0.704594	0.43804	0.356834	0.558464	1.30353
0.804676	1.70847	0.58973	1.66044	1.61081	1.59717	0.732336	0.828323	0.519429	0.462568	0.359794	0.42378	1.41147	0.462436	0.341969	0.888686	0.566491	0.481076	0.716365	0.949128
1.07865	2.38166	0.77344	3.32845	1.21199	3.41957	0.918319	1.16402	0.686517	0.616244	0.497332	0.538155	2.0699	0.613837	0.497524	1.11922	0.723747	0.604377	0.856526	1.20137
0.881683	1.85588	0.640828	2.93001	0.969517	1.80538	0.699244	0.918876	0.560306	0.495266	0.420581	0.477945	1.56156	0.478468	0.426626	0.925015	0.607339	0.485574	0.696774	2.14636
0.69639	1.43073	0.554677	2.5299	0.577993	0.271158	0.616654	0.745428	0.466794	0.41544	0.376471	0.398147	1.2747	0.40533	0.370425	0.762728	0.527901	0.406224	0.592846	1.31468
0.46729	0.96178	0.385936	0.431798	0.417805	0.432986	0.399801	0.499012	0.329387	0.320158	0.270541	0.287149	0.953624	0.311401	0.237004	0.544921	0.39163	0.285833	0.382417	0.794707
0.467823	1.00078	0.395434	0.238497	0.371252	2.39261	0.426506	0.498988	0.348517	0.346787	0.284934	0.297251	1.0289	0.316977	0.239221	0.614093	0.409605	0.310659	0.400167	0.917431
0.671038	1.46609	0.569315	1.10753	1.01238	3.3056	0.561454	0.68743	0.518525	0.477246	0.430069	0.435113	1.52795	0.458864	0.373283	0.910613	0.600026	0.453252	0.592264	2.45138
0.541036	1.29344	0.466323	0.700142	0.340415	2.81425	0.478816	0.61526	0.433801	0.39176	0.332132	0.339182	1.35898	0.365902	0.329568	0.701058	0.477922	0.376193	0.491883	1.01426
0.459227	0.994984	0.414909	0.289951	0.240051	0.928208	0.441202	0.526203	0.432953	0.347561	0.333629	0.32956	1.10934	0.344445	0.300073	0.608566	0.466049	0.361398	0.494986	0.152493
0.362062	0.756855	0.338952	0.106403	0.338222	0.21188	0.315254	0.401623	0.310732	0.274136	0.256076	0.237887	0.782664	0.259419	0.23543	0.426014	0.334602	0.242404	0.34584	0.302211
0.286724	0.56618	0.283307	0.112255	0.19124	0.109359	0.244827	0.299937	0.24037	0.233046	0.201702	0.194034	0.551678	0.21081	0.179832	0.330496	0.259414	0.201415	0.260066	0.171425
0.236021	0.496633	0.217732	0.169679	0.144481	0.182145	0.206565	0.264566	0.206085	0.201937	0.174384	0.169686	0.483595	0.179079	0.155728	0.27857	0.216602	0.165685	0.216911	0.0486904
0.309211	0.642166	0.285169	0.213498	0.481873	0.303748	0.264408	0.352317	0.272201	0.260655	0.233899	0.225395	0.599889	0.228975	0.203821	0.358431	0.285123	0.218602	0.278376	0.042136
0.268506	0.606024	0.273868	0.43051	0.629047	0.684469	0.245516	0.331671	0.243784	0.236849	0.196088	0.204576	0.644086	0.212142	0.183302	0.338627	0.255764	0.193489	0.266584	0.313451
0.456339	1.09639	0.477458	0.562609	0.352491	0.704631	0.420744	0.558627	0.381841	0.445095	0.31054	0.333393	0.936262	0.330269	0.3358	0.540371	0.418884	0.287948	0.47234	0.195864
0.504351	1.13746	0.526655	0.287078	0.544136	1.33952	0.456135	0.607009	0.43075	0.510818	0.33669	0.364528	1.03197	0.372515	0.355594	0.595292	0.461675	0.304118	0.476952	0.0360342
0.516475	1.17539	0.588388	0.0659711	0.57048	2.26697	0.428395	0.634945	0.447801	0.500819	0.347496	0.386245	1.09005	0.403768	0.352191	0.595931	0.484653	0.314341	0.528336	0.176334
0.467892	0.962643	0.47901	0.243248	1.45929	1.55395	0.39831	0.582553	0.409917	0.404349	0.331946	0.343809	0.897054	0.349029	0.345188	0.48709	0.423389	0.297585	0.479021	0.496986
0.472041	1.06642	0.453251	0.106749	1.24353	1.30727	0.413873	0.580046	0.407489	0.433703	0.332095	0.339973	0.988277	0.364709	0.337771	0.506232	0.452012	0.307115	0.463212	0.107235
0.490961	1.0719	0.494065	0.12246	0.404756	1.91545	0.442512	0.634735	0.411687	0.458271	0.349485	0.345492	0.927209	0.364767	0.373969	0.544603	0.447668	0.298861	0.521988	0.0622801
0.449421	0.89524	0.420565	0.0948681	0.425236	1.75327	0.39352	0.574002	0.376295	0.383898	0.305254	0.324146	0.835573	0.321722	0.322088	0.469302	0.390277	0.273637	0.459027	0.0469162
0.280738	0.540306	0.266831	0.0872363	0.207663	0.421727	0.250493	0.334981	0.230654	0.234538	0.192834	0.19975	0.492822	0.210802	0.190638	0.274627	0.245394	0.176096	0.259695	0.0570262
0.433963	0.81233	0.428969	0.142249	0.2216	0.135152	0.408645	0.508435	0.349425	0.357822	0.283256	0.287844	0.622991	0.306302	0.288486	0.41148	0.376985	0.246707	0.408441	0.0583529
0.519077	1.09464	0.558711	0.169886	0.295927	0.377602	0.491555	0.646738	0.415713	0.482057	0.339897	0.365452	0.875415	0.385485	0.32534	0.539348	0.456096	0.291105	0.499779	0.0593254
0.527217	1.2533	0.608644	0.0987805	0.699576	0.929966	0.542033	0.691451	0.43886	0.517557	0.34432	0.38122	0.928173	0.398345	0.348384	0.547543	0.491849	0.323551	0.561342	0.286226
0.378931	0.863964	0.443576	0.31217	0.440693	0.790806	0.379864	0.5269	0.332848	0.392937	0.273704	0.283748	0.680672	0.294621	0.303656	0.365905	0.355153	0.234301	0.364462	0.0893283
0.480702	1.0626	0.582847	0.310209	0.19688	1.04508	0.498006	0.647191	0.409257	0.483764	0.344322	0.349064	0.773193	0.359135	0.390288	0.462075	0.438816	0.278123	0.46382	0.37107
0.379248	0.845344	0.517883	0.341052	0.265592	0.434323	0.357318	0.514945	0.309642	0.412851	0.257831	0.28511	0.688545	0.300812	0.265766	0.398207	0.353384	0.22798	0.35303	0.125533
0.404632	0.951182	0.50674	0.313563	0.37677	0.696234	0.423667	0.578041	0.350939	0.437651	0.294676	0.317139	0.756966	0.325919	0.319153	0.422628	0.381293	0.249789	0.372707	0.202868
0.39673	1.04294	0.53001	0.215291	0.280251	0.808702	0.446047	0.624621	0.337998	0.468035	0.279604	0.31515	0.721725	0.321587	0.333961	0.415295	0.379096	0.251446	0.384475	1.24263
0.346837	0.886176	0.482521	0.129705	0.181215	0.242844	0.414844	0.552993	0.306765	0.4443	0.254405	0.288308	0.688932	0.296008	0.294404	0.362048	0.337105	0.215563	0.346376	0.924647
0.517416	1.53466	0.884466	0.194004	0.17	0.876192	0.618549	0.852079	0.448796	0.712621	0.371482	0.419174	1.03946	0.408871	0.476152	0.501011	0.48928	0.294536	0.48751	0.958476
0.456548	1.47556	0.86622	0.30342	0.17	2.95755	0.570693	0.83073	0.401391	0.712866	0.332561	0.395235	1.01432	0.386061	0.428037	0.498489	0.457429	0.268078	0.44693	0.392933
0.496129	1.6032	0.975878	2.83804	0.354494	4.97985	0.621909	0.875701	0.437558	0.776831	0.355148	0.396812	0.972788	0.390819	0.490035	0.519849	0.498963	0.299086	0.503499	0.327861
0.542594	1.83116	1.0901	2.37786	0.522097	4.55	0.685564	0.974528	0.447675	0.956937	0.358134	0.421921	1.09281	0.425795	0.500282	0.576518	0.533126	0.304578	0.518135	0.83311
0.779539	2.83133	1.71523	2.84596	0.482814	10.174	0.991411	1.47896	0.629846	1.4347	0.494311	0.607016	1.7213	0.5965	0.734513	0.823598	0.773628	0.428346	0.686501	1.61846
0.935623	3.48786	2.28618	7.87503	0.566946	12.1679	1.33866	1.7535	0.711966	1.73792	0.586647	0.690815	1.81175	0.639517	0.973559	0.938257	0.877528	0.499076	0.902613	3.75021
0.850973	3.69728	2.22031	17.7559	0.991924	22.2194	1.22509	1.71376	0.670054	1.92394	0.512216	0.62607	1.74214	0.58743	0.894798	0.886879	0.802005	0.442866	0.822816	4.85586
0.963261	4.38099	2.59454	43.8984	2.45984	33.3477	1.41789	2.05187	0.75477	2.43146	0.571854	0.720441	2.23369	0.706201	1.01429	0.978718	0.924782	0.507449	0.922777	1.49592
0.997207	4.43995	2.75046	70.296	5.82631	24.7786	1.55479	2.0254	0.747061	2.32884	0.591462	0.675798	1.89168	0.657111	1.10876	0.948109	0.952497	0.507302	0.962987	4.47116
0.872775	3.6271	2.3977	83.2347	8.69629	23.7275	1.15377	1.57959	0.595154	2.12466	0.486378	0.578378	1.62215	0.551914	0.845513	0.895939	0.851027	0.446931	0.755808	4.24078
0.905286	3.49293	2.20439	68.7419	10.3421	14.6494	1.18206	1.66544	0.61306	2.14507	0.502319	0.596276	1.6588	0.565802	0.854611	0.861849	0.842778	0.443474	0.792467	3.24803
0.928731	4.06121	2.7137	30.9853	14.3583	9.87341	1.19799	1.78109	0.68307	2.53894	0.532471	0.621252	2.10014	0.630957	0.813071	1.03493	0.94152	0.490325	0.870704	1.90374
0.815402	3.11759	2.26736	11.0504	11.8778	5.74226	0.997894	1.46767	0.628252	2.18904	0.489935	0.556826	1.85426	0.578087	0.69468	0.911129	0.863268	0.446852	0.775506	1.19088
0.887992	3.15481	2.64185	9.06898	6.56732	9.83796	0.931083	1.39313	0.665365	2.29638	0.511853	0.573269	1.81007	0.587312	0.681407	0.951379	0.939072	0.470673	0.758604	1.18209
0.572361	1.76354	1.42134	9.36654	5.13655	5.55055	0.567747	0.834947	0.438711	1.23822	0.317375	0.367399	1.15741	0.371537	0.387834	0.629858	0.620528	0.311505	0.488734	2.31161
0.54869	1.803	1.46639	3.40364	1.84149	4.47192	0.561458	0.831743	0.443985	1.24338	0.30996	0.354017	1.2081	0.360096	0.388906	0.592871	0.592289	0.293087	0.456049	3.79893
0.917761	2.97584	2.6504	7.99156	1.5134	9.88064	0.988403	1.29062	0.762303	2.10395	0.533965	0.565629	2.07886	0.59755	0.650142	1.01766	0.99268	0.51746	0.749907	3.02149
1.06454	3.6384	3.14133	8.61735	1.83963	9.04994	1.15849	1.41409	0.829571	2.45638	0.58976	0.599379	1.73427	0.582175	0.81129	1.09553	1.14045	0.563842	0.92751	3.13938
0.786362	2.29287	2.25493	2.43841	1.18231	2.4609	0.758679	0.959243	0.621181	1.64937	0.449879	0.454224	1.36516	0.457217	0.547041	0.780071	0.801768	0.423838	0.651294	0.820934
0.479191	1.18557	0.981084	0.628533	0.598467	0.362975	0.441881	0.587234	0.384079	0.810882	0.27822	0.267168	0.863955	0.272456	0.321086	0.462408	0.51034	0.273364	0.40763	0.410539
0.508131	1.17587	1.15027	1.14396	0.195674	0.619462	0.416276	0.53003	0.37915	0.896486	0.277313	0.2498	0.856837	0.260332	0.297576	0.445124	0.50705	0.255098	0.384709	0.177854
0.641622	1.56656	1.60603	1.44351	0.150721	1.7394	0.527944	0.638274	0.46629	1.26217	0.347957	0.33489	0.98707	0.338744	0.360201	0.561995	0.65072	0.313865	0.458162	0.224624
0.699538	1.59625	1.71679	0.833491	0.278228	1.00699	0.507363	0.663861	0.468355	1.22398	0.343865	0.355352	0.967662	0.349496	0.345031	0.559986	0.689126	0.310417	0.466657	0.299397
0.676287	1.68766	1.67944	0.867792	0.272879	2.42504	0.492861	0.70831	0.475	1.19729	0.323105	0.343315	1.00536	0.334647	0.337462	0.538719	0.709521	0.307565	0.480445	0.525644
0.784929	1.87344	2.09837	0.37708	0.302958	1.28887	0.555463	0.748817	0.535721	1.40665	0.374274	0.377041	1.07039	0.365706	0.368267	0.588799	0.814762	0.317441	0.518972	0.487357
0.765893	1.54087	1.72122	0.500131	1.09581	1.13357	0.526368	0.633648	0.520054	1.12208	0.386016	0.356181	0.942115	0.348006	0.378827	0.503542	0.688722	0.303681	0.459269	0.765697
0.670821	1.30295	1.35857	0.1653	0.500633	0.533698	0.404216	0.552315	0.471171	0.989791	0.321686	0.303483	0.861158	0.307331	0.281921	0.477745	0.627278	0.286591	0.435832	0.315466
0.652459	1.35219	1.48821	0.143088	1.26344	0.320905	0.385879	0.535231	0.472668	0.954805	0.296877	0.287156	0.850237	0.287921	0.268757	0.477677	0.646471	0.264846	0.482489	0.211311
0.745281	1.61073	1.68665	0.347393	1.15605	4.64486	0.439634	0.597559	0.51693	1.06502	0.341427	0.315742	0.963728	0.314451	0.312932	0.488205	0.692377	0.274446	0.525064	0.190046
0.908309	1.94836	2.08412	0.442894	0.497646	5.27152	0.499504	0.640936	0.618691	1.21173	0.384806	0.378353	0.970769	0.358708	0.338013	0.565208	0.849983	0.331183	0.622595	0.1212
0.69191	1.29053	1.34518	0.132426	0.370828	1.55301	0.36868	0.476691	0.433703	0.799605	0.300819	0.278284	0.714247	0.27175	0.256542	0.390674	0.582146	0.235435	0.446863	0.0976541
0.634514	1.26103	1.26695	0.09	0.669579	0.872228	0.359802	0.488517	0.436805	0.761066	0.293568	0.27931	0.700022	0.274321	0.257868	0.408335	0.582065	0.235661	0.461878	0.294556
0.713441	1.46111	1.63259	0.124485	0.506746	2.9337	0.372584	0.475047	0.479085	0.834474	0.322605	0.296155	0.802568	0.293142	0.273681	0.430724	0.582982	0.224052	0.461448	0.191186
0.810092	1.79356	2.22037	0.707167	0.320515	9.54494	0.381687	0.464558	0.51927	0.966837	0.321224	0.296253	0.733065	0.278686	0.267379	0.425121	0.649775	0.230562	0.487443	0.0383246
1.04858	2.3083	2.77129	0.813012	0.402416	17.5838	0.490595	0.636316	0.69356	1.13503	0.405472	0.385116	0.933211	0.364959	0.334546	0.549208	0.849072	0.288221	0.684967	0.0721175
0.969671	2.02781	2.52154	0.192147	0.666178	34.3576	0.463547	0.548746	0.697981	1.02225	0.413974	0.392579	0.876819	0.348473	0.302453	0.546256	0.841892	0.297381	0.625994	0.0265067
1.04981	2.57245	3.43887	0.132737	0.187068	45.7332	0.501218	0.590968	0.750235	1.16451	0.440768	0.43947	0.984412	0.388704	0.337061	0.587183	0.979131	0.320046	0.696136	0.123848
1.42471	3.65061	5.20681	0.252694	0.0981647	48.9103	0.632334	0.723772	1.0316	1.45846	0.58074	0.560066	1.30641	0.510324	0.445928	0.806551	1.22679	0.413442	0.94464	0.199741
1.63689	4.59018	6.23988	0.0655011	1.22787	52.2479	0.701366	0.799976	1.17134	1.7581	0.671605	0.608864	1.50771	0.594869	0.475842	0.982814	1.43419	0.477212	1.13625	0.201711
1.09095	2.77099	3.20162	0.184534	1.11012	48.9675	0.526575	0.561284	0.786849	1.10315	0.478659	0.408687	0.956101	0.389233	0.381864	0.589261	0.909202	0.312511	0.76513	0.105129
1.26035	2.87257	3.70213	0.638071	0.399042	67.931	0.657585	0.59373	0.894764	1.11809	0.551017	0.466313	1.02237	0.419074	0.469697	0.625728	0.957508	0.309018	0.861682	0.565695
1.02935	2.56025	3.52901	0.384167	0.304547	70.2297	0.555814	0.524876	0.724332	0.913608	0.435165	0.415025	0.88141	0.352263	0.382384	0.56233	0.836127	0.252012	0.782255	0.405424
1.03571	2.46826	3.2698	0.988369	0.720139	63.5263	0.550499	0.530422	0.771651	0.967089	0.44646	0.440779	0.840302	0.385506	0.394574	0.597838	0.885817	0.307835	0.891882	0.165006
0.907192	1.90615	2.44924	0.36795	0.779391	39.4943	0.464761	0.471702	0.703572	0.734398	0.424503	0.401252	0.796411	0.36076	0.320198	0.560285	0.777374	0.28316	0.770221	0.8327
0.7659	1.67935	1.97124	0.0854486	0.756817	29.7003	0.425503	0.409495	0.596834	0.636122	0.36255	0.336565	0.61439	0.318618	0.275308	0.494168	0.722516	0.227606	0.682166	0.576023
0.958783	1.92985	2.33173	0.077702	0.618983	42.8189	0.476641	0.480571	0.700545	0.693041	0.425171	0.379763	0.717541	0.359944	0.315947	0.613623	0.823464	0.283438	0.906214	0.0887858
1.10041	2.36964	2.9006	0.0788275	0.356389	29.4057	0.560597	0.566588	0.789173	0.800754	0.483699	0.460391	0.804605	0.411606	0.372729	0.680988	0.909529	0.345721	0.939381	0.136945
0.881287	1.75552	2.32785	0.083086	0.358598	19.2933	0.43056	0.425175	0.649832	0.57496	0.390483	0.375065	0.615548	0.341607	0.28267	0.578322	0.764801	0.283562	0.798833	0.714913
0.723128	1.44365	1.87969	0.185057	0.848681	14.4738	0.392869	0.351813	0.540671	0.454503	0.317023	0.289185	0.486422	0.25772	0.249227	0.465234	0.649415	0.230294	0.703118	0.250559
1.04325	1.64179	2.1949	0.111338	0.594347	16.5318	0.60384	0.473592	0.804495	0.572898	0.50834	0.440962	0.619259	0.377092	0.378283	0.68626	0.918538	0.379416	1.01917	0.167868
0.987151	1.54737	1.93894	0.322055	0.277532	8.93197	0.551702	0.479662	0.719444	0.494332	0.452241	0.404198	0.612448	0.349074	0.353929	0.591931	0.776774	0.317044	0.922177	0.529832
1.08389	1.7233	2.28993	0.429015	0.37793	3.83919	0.606671	0.528265	0.77671	0.518282	0.496278	0.454942	0.61339	0.384273	0.393901	0.617632	0.839508	0.344823	1.0063	0.213357
0.904899	1.52351	1.97419	0.117967	2.39691	8.0481	0.531676	0.453717	0.657106	0.462764	0.431008	0.392238	0.532586	0.320354	0.348919	0.555709	0.731151	0.298095	0.81516	0.13997
0.829873	1.30557	1.91138	0.154835	0.863011	6.70461	0.502189	0.413434	0.612191	0.413546	0.403648	0.358845	0.466032	0.295891	0.335505	0.456849	0.658052	0.29341	0.752017	0.15892
0.813272	1.28773	1.64223	0.270294	0.342399	3.25984	0.492119	0.393403	0.572764	0.365983	0.388002	0.331079	0.496302	0.287785	0.318226	0.407584	0.571499	0.257356	0.65494	2.06255
1.17336	1.8991	2.29222	0.121312	0.362107	4.24515	0.741339	0.565652	0.777745	0.456826	0.501556	0.455664	0.599817	0.373061	0.468448	0.529458	0.707545	0.338633	0.923415	1.84392
1.0436	1.53085	2.04502	0.0705823	0.643773	7.49435	0.628934	0.450143	0.716434	0.392789	0.483757	0.403424	0.528033	0.329557	0.381737	0.483711	0.679393	0.333239	0.899682	0.675509
1.04139	1.4541	2.03832	0.245419	0.525181	13.4739	0.560773	0.414049	0.655108	0.355441	0.444722	0.381488	0.496288	0.304034	0.361207	0.460246	0.623123	0.291223	0.752337	2.59766
0.906235	1.29088	1.8557	0.369147	0.98588	6.6079	0.442709	0.343017	0.567018	0.300389	0.386711	0.319899	0.479897	0.273364	0.29481	0.35232	0.496463	0.231909	0.540183	7.11491
1.14782	1.65622	2.40605	0.549191	0.653741	11.555	0.607649	0.427642	0.713318	0.405146	0.459315	0.388393	0.525759	0.326036	0.397021	0.438607	0.600726	0.279231	0.725464	7.42064
1.18987	1.81785	2.77438	1.47152	2.35935	15.0503	0.584559	0.437183	0.728887	0.40711	0.476157	0.414646	0.562584	0.328631	0.431268	0.446401	0.570221	0.280264	0.696332	26.9246
1.61275	2.23572	3.95464	3.67935	3.90523	25.378	0.7364	0.524196	0.890714	0.537771	0.619179	0.511677	0.666458	0.417043	0.558432	0.600656	0.71261	0.364174	0.887347	52.1136
1.79024	2.43607	4.59449	4.44032	6.72734	44.8444	0.789691	0.568645	0.952492	0.570524	0.616	0.543202	0.786534	0.436106	0.602711	0.668191	0.790669	0.390701	1.01268	62.0439
1.81751	2.46158	4.24657	6.40865	8.27945	46.7093	0.839205	0.626877	0.89956	0.624042	0.61437	0.558368	0.780663	0.452146	0.60638	0.641998	0.782936	0.406002	1.0586	53.7154
1.85224	2.56571	4.21735	9.04072	7.21372	36.8277	0.82587	0.617583	0.90663	0.593195	0.653156	0.55454	0.80589	0.463677	0.619752	0.640003	0.736148	0.402108	0.962518	18.6366
2.03294	2.56121	4.66248	14.8242	11.8961	47.8548	0.74726	0.584542	0.886259	0.579694	0.624979	0.508613	0.753009	0.448662	0.524083	0.672187	0.807705	0.423215	1.06173	33.5826
2.38585	2.74843	5.26619	27.6498	21.8212	67.5161	0.81414	0.64608	0.949967	0.610544	0.672816	0.572854	0.754138	0.483917	0.630131	0.712131	0.85619	0.453046	1.27818	63.3077
3.20447	4.0663	7.62063	27.0898	14.6591	47.5973	1.02065	0.875245	1.19278	0.857857	0.776496	0.703008	1.0167	0.604954	0.806314	0.869391	0.987605	0.571787	1.55114	81.3564
3.30628	4.07414	7.65296	29.2928	7.09231	40.132	1.06483	0.888258	1.21681	0.839786	0.849568	0.730576	1.07909	0.635846	0.802285	0.925103	1.04067	0.580959	1.53467	39.5829
2.58369	3.06031	5.04175	14.1825	3.41802	40.2423	0.925343	0.714385	0.983407	0.687564	0.676564	0.558613	0.801387	0.487416	0.648565	0.732352	0.79218	0.476643	1.24772	14.2718
1.83613	2.12211	3.6958	5.63731	1.1298	31.1239	0.645718	0.542284	0.717125	0.559123	0.500352	0.415809	0.614676	0.354136	0.456819	0.567722	0.60737	0.367233	0.874891	6.28669
2.22334	2.49463	4.49682	5.95646	1.30318	22.1401	0.778168	0.624954	0.81507	0.675095	0.588875	0.511175	0.805335	0.443721	0.518076	0.645634	0.702597	0.421666	1.01179	5.61329
2.38172	2.72961	4.81462	3.81583	2.03038	25.6574	0.766854	0.646513	0.862642	0.721996	0.643863	0.510536	0.886153	0.456714	0.557182	0.713947	0.758021	0.440287	0.994612	4.33636
2.65547	3.09132	5.9915	3.50872	2.00647	32.7009	0.898338	0.74383	1.01038	0.827091	0.721765	0.592726	1.06925	0.525957	0.633746	0.782481	0.838753	0.490147	1.11054	4.33637
2.46948	2.848	5.20108	2.37402	0.95818	33.1242	0.90152	0.743664	0.967572	0.802187	0.68698	0.556401	1.09632	0.526289	0.652307	0.712665	0.777523	0.462171	1.12565	2.91249
2.01022	2.21242	4.03244	2.78844	2.19131	31.5028	0.728743	0.606219	0.778959	0.703632	0.57734	0.485886	0.819534	0.442712	0.53658	0.573502	0.63405	0.393542	0.901507	1.69387
1.51924	1.62558	2.95765	2.14684	3.15146	22.9899	0.593403	0.454933	0.563141	0.535586	0.448655	0.334795	0.565781	0.321596	0.396075	0.440338	0.479383	0.284884	0.720438	1.16935
1.13315	1.17339	2.13806	1.76694	2.70446	23.2477	0.453202	0.363945	0.432671	0.413149	0.341367	0.252069	0.502478	0.259834	0.281138	0.354652	0.369142	0.220856	0.556711	0.633003
1.51106	1.56854	3.18455	0.961163	1.22001	18.3479	0.546722	0.452659	0.554845	0.580222	0.439067	0.336712	0.654884	0.344139	0.333819	0.47209	0.47543	0.286433	0.706658	1.66429
1.30999	1.39579	2.74194	0.502025	0.775744	22.534	0.481969	0.371055	0.495262	0.489009	0.39128	0.287431	0.61519	0.305428	0.306792	0.369263	0.394743	0.244117	0.597962	2.6639
0.923281	0.880187	1.6124	1.04306	0.66067	17.6372	0.365156	0.280447	0.342335	0.333167	0.290661	0.21428	0.445951	0.237998	0.222722	0.245437	0.264736	0.164001	0.392233	1.05992
1.09532	1.03593	1.98478	2.33173	0.66075	13.8072	0.411581	0.325872	0.412254	0.438518	0.357749	0.249545	0.471877	0.268024	0.275476	0.30351	0.3185	0.203258	0.462803	1.38093
1.42223	1.3786	2.36098	0.756523	0.453416	6.52757	0.554955	0.460156	0.572167	0.556765	0.475709	0.313915	0.602667	0.338573	0.380923	0.403099	0.418541	0.285746	0.588039	0.585691
1.34864	1.28444	2.00345	0.514369	0.611715	2.78057	0.562663	0.485883	0.563847	0.522325	0.468994	0.323776	0.691593	0.36785	0.387826	0.407159	0.423275	0.290069	0.599134	0.326504
0.820204	0.774613	1.1716	0.175137	1.57929	0.892126	0.309134	0.293683	0.386855	0.318491	0.311912	0.205824	0.495039	0.231787	0.220007	0.267634	0.285428	0.197696	0.339163	0.054871
0.96565	0.934638	1.30123	0.155417	1.4045	1.20144	0.3683	0.35377	0.418043	0.353181	0.341366	0.22568	0.520316	0.252596	0.267527	0.293329	0.307207	0.191874	0.422713	0.0213843
1.2696	1.08145	1.57698	0.346417	1.86348	1.74682	0.4317	0.41494	0.538663	0.458909	0.42547	0.267989	0.66401	0.314076	0.315401	0.352266	0.381838	0.25689	0.525718	0.180416
0.901608	0.722949	1.24767	0.391674	0.567811	5.12933	0.289605	0.279281	0.368438	0.314967	0.299868	0.178925	0.448155	0.209922	0.212455	0.229744	0.244063	0.170438	0.330862	0.500529
1.13779	0.960156	1.52854	0.815159	0.899752	9.94957	0.437044	0.413158	0.54894	0.445623	0.447371	0.281896	0.672727	0.334589	0.316945	0.358032	0.366921	0.26847	0.46355	0.141998
1.22394	1.16441	1.74595	1.86521	2.08305	4.19676	0.449128	0.449246	0.579581	0.440711	0.452842	0.30239	0.719374	0.326644	0.3352	0.371157	0.417905	0.270582	0.531876	0.224595
1.27402	1.29357	1.77467	0.559789	2.30593	4.51401	0.467425	0.489645	0.616289	0.516368	0.483502	0.316738	0.734532	0.330151	0.382084	0.416218	0.446439	0.292328	0.569021	0.12234
1.06206	0.990338	1.3388	0.495613	1.29738	7.64716	0.442254	0.408731	0.566971	0.465153	0.458857	0.272461	0.615011	0.298715	0.351969	0.362227	0.371935	0.261978	0.469824	0.0192885
1.12843	1.04779	1.23021	0.355585	0.772785	7.20874	0.487053	0.488224	0.635312	0.448684	0.513265	0.297759	0.684018	0.321513	0.411647	0.38925	0.38792	0.259459	0.485081	0.050447
1.50497	1.27713	1.48656	0.345111	1.00366	5.9666	0.604901	0.60934	0.841308	0.56444	0.69023	0.40439	0.899832	0.437074	0.48815	0.530121	0.526792	0.35548	0.641751	0.3171
1.20287	1.1203	1.2291	0.217718	0.890473	5.60005	0.519487	0.548154	0.731894	0.536631	0.588438	0.354504	0.771692	0.373535	0.449558	0.458954	0.465651	0.319754	0.539803	0.983588
1.18406	1.15715	1.16497	0.0880664	1.54079	1.51694	0.561766	0.592482	0.719721	0.509541	0.620172	0.36016	0.734481	0.370657	0.513983	0.450762	0.469588	0.29182	0.531291	0.554071
0.966749	0.954452	0.964726	0.168303	2.12938	2.17268	0.408257	0.434988	0.601256	0.382608	0.513043	0.257084	0.590555	0.270282	0.380013	0.33027	0.356953	0.220962	0.418393	0.737324
1.21154	1.16173	1.19612	0.739523	4.63758	8.5868	0.478215	0.544996	0.807363	0.476074	0.64196	0.323611	0.727301	0.357149	0.430871	0.465944	0.475907	0.295125	0.561316	0.121618
1.55948	1.31988	1.49129	0.55807	2.84952	8.30815	0.606161	0.637492	1.12087	0.593013	0.912382	0.420799	0.884121	0.447918	0.607573	0.628962	0.63366	0.392344	0.765137	0.305765
1.34027	1.18705	1.29419	1.09659	1.43611	14.9376	0.526334	0.55984	0.95725	0.516813	0.791337	0.351111	0.804153	0.383925	0.51333	0.509859	0.511927	0.30728	0.592354	1.05418
1.33682	1.19248	1.36911	0.635028	3.70364	22.9672	0.559773	0.601569	1.02765	0.525522	0.874555	0.384708	0.826913	0.39201	0.565079	0.568818	0.567344	0.32469	0.628513	0.707438
1.23903	1.09255	1.15406	0.189097	2.58038	26.2442	0.483439	0.548175	0.920046	0.459984	0.789648	0.327056	0.760048	0.349963	0.509982	0.474795	0.496556	0.290257	0.556002	0.349352
1.2011	1.03595	1.16453	0.463119	1.73987	29.0926	0.440375	0.509636	0.946101	0.485575	0.81494	0.336351	0.757573	0.358376	0.501876	0.526051	0.552528	0.317392	0.605077	2.81571
1.38227	1.12483	1.25727	1.03406	2.55525	27.8465	0.552303	0.616701	1.0839	0.51575	0.96615	0.388567	0.8318	0.402091	0.661726	0.612345	0.605058	0.352879	0.710961	2.77046
1.66436	1.34202	1.55156	3.54408	4.90906	24.4403	0.670825	0.670328	1.27872	0.600134	1.19387	0.433273	0.919445	0.455161	0.720665	0.709802	0.730315	0.408079	0.870298	3.22233
2.14605	1.71153	2.17949	7.10913	13.5828	45.8267	0.805369	0.848914	1.72086	0.738599	1.59512	0.549293	1.18792	0.561837	0.962192	0.857074	0.938684	0.496111	1.0736	11.6803
3.33693	2.58004	3.28671	10.5572	22.0314	46.6769	1.31019	1.20061	2.68424	1.02317	2.45326	0.752538	1.79934	0.80721	1.58095	1.30846	1.39761	0.753664	1.68356	42.025
3.48422	2.79827	3.89221	8.19027	22.9363	30.4782	1.27535	1.17956	2.78897	1.09929	2.60693	0.753005	1.71539	0.804939	1.65539	1.35716	1.45808	0.753947	1.74479	40.5624
4.71035	3.54663	4.71043	11.0597	22.8603	34.9245	1.74594	1.66547	3.73003	1.55347	3.39958	1.00413	2.15471	1.08292	2.12068	2.09574	2.29585	1.04328	2.68046	61.6911
6.3685	4.7539	5.93421	10.7326	29.9006	59.358	2.4341	2.31917	4.45541	2.16006	4.40687	1.29996	2.8239	1.3643	3.0414	2.45877	2.75002	1.25966	3.10299	141.359
8.46824	6.58297	8.78014	12.8023	26.2989	88.9968	3.32219	3.24233	6.38381	2.82699	6.40009	1.6824	3.81092	1.78492	4.54153	3.33157	3.81703	1.61816	4.21457	78.2804
5.43068	4.58188	5.73344	20.405	19.5774	76.9565	2.3598	2.18513	4.33948	2.04497	3.94952	1.13002	2.62099	1.24257	2.98353	2.66069	2.87765	1.16224	3.4507	56.8148
4.43689	3.98822	4.47042	19.7556	19.9799	75.8954	2.15145	1.93169	3.15789	1.59564	3.10594	0.942103	2.3336	1.00282	2.67902	2.02725	2.26002	0.919326	2.46993	58.7163
3.90182	3.21697	3.77382	15.6447	21.2712	78.3633	1.67184	1.58142	2.55919	1.33754	2.6084	0.798715	1.908	0.848767	2.11347	1.723	2.0632	0.806737	2.03886	40.9455
3.06869	2.84076	3.13174	14.1847	29.92	83.0904	1.64803	1.39832	2.27324	1.14746	2.25479	0.702797	1.70113	0.7676	1.93475	1.58125	1.97653	0.707821	1.8649	28.6697
3.18781	2.56234	3.05875	14.7361	24.7887	96.4628	1.85012	1.42017	2.26406	1.18331	2.64731	0.779315	1.62073	0.810394	2.37547	1.65325	2.07372	0.748789	2.0098	19.3748
2.55734	2.05654	2.55402	12.7947	21.209	85.7066	1.71442	1.22218	1.80683	1.02517	2.23931	0.685276	1.4341	0.698639	2.1622	1.34855	1.75374	0.669002	1.62685	15.4159
1.70413	1.41152	1.67455	9.4991	31.8512	70.7015	1.19535	0.828405	1.26695	0.669524	1.46333	0.46788	1.06432	0.507348	1.33932	0.972536	1.21107	0.492978	1.16396	16.673
1.4147	1.19465	1.31753	8.28579	43.6631	55.8236	0.999276	0.693062	0.962433	0.546326	1.18834	0.393431	0.829916	0.411795	1.0089	0.827587	0.984671	0.390615	0.992513	13.414
1.25733	1.19626	1.2606	9.12231	27.1337	33.1515	0.869157	0.623079	0.78781	0.535363	1.06971	0.342976	0.919056	0.376862	0.8752	0.733344	0.859928	0.322461	0.743738	9.18049
1.35986	1.30682	1.24171	9.24828	25.2827	36.2984	0.993572	0.735382	0.882862	0.619619	1.18175	0.395895	1.08135	0.427644	1.01802	0.886023	0.999004	0.386615	0.865497	8.83971
1.20415	0.997061	1.00857	6.27363	32.8079	43.4805	0.882144	0.580389	0.76117	0.474129	1.05246	0.326392	0.893164	0.37016	0.85119	0.765162	0.874303	0.361797	0.7676	10.1996
1.05007	0.782389	0.87936	5.60397	17.5684	61.4582	0.844857	0.497122	0.670103	0.456081	0.967759	0.297971	0.7663	0.338264	0.800399	0.726801	0.758431	0.324884	0.68081	7.88358
1.07248	0.962022	0.994386	4.15783	13.8309	55.6921	0.797188	0.548461	0.715237	0.472846	0.95739	0.297816	0.820486	0.339686	0.77908	0.80489	0.775662	0.343447	0.740746	4.30605
1.01263	1.00339	1.02491	2.08031	9.18091	30.3114	0.794716	0.578445	0.657219	0.489729	0.883834	0.307512	0.833024	0.344078	0.738601	0.749436	0.744548	0.32796	0.707572	1.79342
0.547505	0.528563	0.517157	1.0545	5.38233	10.1189	0.420399	0.307896	0.364819	0.293243	0.450155	0.180958	0.49397	0.205685	0.387257	0.415867	0.397514	0.197985	0.377541	1.18455
0.350956	0.321536	0.317573	0.298221	0.846629	1.19641	0.282348	0.208755	0.245937	0.186738	0.287012	0.12638	0.321226	0.142489	0.243537	0.265451	0.266777	0.134326	0.25369	0.742843
0.411333	0.426598	0.402429	0.142101	0.534487	5.13613	0.316234	0.245185	0.262464	0.210868	0.303627	0.15004	0.405118	0.167092	0.287796	0.283037	0.267416	0.140258	0.270531	0.279275
0.445139	0.416512	0.371709	0.28421	2.14598	10.2443	0.349361	0.273024	0.294036	0.236248	0.379316	0.169772	0.428788	0.197049	0.319644	0.327431	0.317958	0.174139	0.309152	0.927839
0.392555	0.369751	0.345659	0.273329	1.95679	3.29737	0.315688	0.238614	0.259773	0.222956	0.318311	0.15619	0.360383	0.179058	0.257914	0.311559	0.295941	0.165204	0.293466	1.1428
0.474907	0.495115	0.470156	1.1939	1.86658	1.44119	0.373221	0.290104	0.327101	0.278103	0.371817	0.204379	0.481469	0.219095	0.297386	0.402644	0.36306	0.215237	0.369499	2.15533
0.60325	0.610183	0.568816	4.29117	7.19611	2.34668	0.420908	0.340026	0.363988	0.331243	0.445091	0.23833	0.536186	0.258324	0.365381	0.439804	0.424152	0.226977	0.468618	4.88591
0.532227	0.496063	0.465892	7.05644	11.5975	1.5381	0.3707	0.291238	0.305583	0.309275	0.384898	0.199614	0.454155	0.228297	0.305312	0.355849	0.333434	0.189352	0.36709	5.30266
0.452897	0.428382	0.390696	2.45038	5.62452	1.14811	0.323957	0.258133	0.284947	0.271187	0.346325	0.187047	0.390097	0.204162	0.256997	0.335996	0.324606	0.204489	0.344298	10.502
0.385658	0.405312	0.364293	1.06273	6.69178	0.921578	0.283553	0.2542	0.253478	0.250015	0.307406	0.175017	0.412287	0.196362	0.243658	0.316961	0.295892	0.178789	0.312789	10.0806
0.333328	0.342526	0.300405	0.400717	9.255	0.586084	0.267895	0.209671	0.209955	0.191979	0.254094	0.142083	0.319429	0.164847	0.188392	0.234802	0.2344	0.138055	0.283734	8.86238
0.369778	0.336285	0.294754	0.595453	4.99802	0.188693	0.276101	0.229712	0.248814	0.203479	0.285844	0.156628	0.334892	0.179496	0.204723	0.264766	0.276935	0.166733	0.332738	7.09175
0.595521	0.603713	0.489857	5.21263	16.5999	1.90413	0.434127	0.3615	0.392094	0.35521	0.423916	0.2467	0.505925	0.288104	0.285073	0.406811	0.43119	0.253075	0.543828	8.43907
0.522156	0.523076	0.40198	4.49822	19.6443	2.90217	0.361046	0.301674	0.30214	0.299932	0.346979	0.213836	0.474505	0.255906	0.231758	0.322077	0.360511	0.197891	0.438239	5.3493
0.694497	0.765113	0.531715	6.10076	26.926	3.10153	0.473146	0.405605	0.382951	0.394119	0.424468	0.258561	0.583591	0.306974	0.297355	0.387333	0.428923	0.234032	0.595404	12.0264
0.890961	1.01898	0.724314	5.15079	17.1302	5.56551	0.607485	0.534102	0.515579	0.536828	0.541768	0.340813	0.725375	0.402395	0.372854	0.49841	0.56555	0.336926	0.824987	20.3467
0.895722	1.02723	0.718305	4.06392	14.429	3.59969	0.552283	0.525575	0.500903	0.51263	0.544447	0.347264	0.810666	0.409816	0.3485	0.510123	0.526917	0.328109	0.813578	9.32496
1.08539	1.37651	0.909317	4.66066	19.6276	3.76033	0.655072	0.630928	0.581295	0.63678	0.611149	0.404644	0.846284	0.463789	0.389306	0.554535	0.639747	0.386124	1.03034	6.98843
1.33037	1.63111	1.16263	9.88022	25.4509	6.39081	0.752896	0.680837	0.663921	0.805767	0.735424	0.433208	0.8891	0.512805	0.458054	0.660502	0.817432	0.439963	1.3667	30.6117
1.26747	1.65975	1.02895	17.1578	35.2513	8.70274	0.679761	0.669179	0.670233	0.77703	0.666027	0.406953	0.836033	0.480647	0.388801	0.643662	0.842405	0.460468	1.51288	51.5586
1.38064	1.93386	1.09993	24.8324	38.2833	8.92803	0.715083	0.803317	0.704392	0.939858	0.73458	0.464379	0.97638	0.554619	0.423719	0.645183	0.887152	0.465703	1.52544	51.3141
1.88169	2.43354	1.41943	19.0625	32.1123	11.078	0.84811	0.96273	0.911433	1.08185	0.920929	0.542215	1.23091	0.687958	0.489482	0.835023	1.17652	0.580927	2.3106	39.9633
1.79331	2.33474	1.27751	13.912	31.6417	15.8276	0.823083	0.894774	0.876833	1.07469	0.89103	0.520611	1.12039	0.620368	0.513832	0.823354	1.09931	0.56935	2.2409	20.757
1.40043	1.79734	1.07623	17.3608	42.6876	15.2315	0.594446	0.708106	0.711272	0.830649	0.658708	0.399855	0.805014	0.457792	0.395244	0.615203	0.854389	0.456132	1.78452	23.9475
1.38599	1.83325	1.05449	30.5417	52.1882	18.3654	0.576112	0.790542	0.69046	0.800897	0.710778	0.404625	0.82644	0.483737	0.390114	0.630466	0.824363	0.451632	1.62494	48.2656
1.17886	1.55939	0.922548	26.4894	57.9815	16.685	0.55971	0.747857	0.679352	0.752993	0.651157	0.385301	0.761749	0.460891	0.33329	0.642318	0.849183	0.451728	1.77404	64.3316
0.986748	1.32402	0.800161	25.9989	54.6125	11.3369	0.466377	0.633398	0.559846	0.637312	0.577709	0.315905	0.620523	0.372211	0.302868	0.531645	0.740646	0.370932	1.59073	45.4705
1.19125	1.41566	0.963323	19.9644	38.6365	10.1461	0.491986	0.714021	0.664939	0.679376	0.677172	0.379895	0.62034	0.417146	0.376032	0.606383	0.844164	0.431366	1.87264	48.8661
1.39455	1.64558	1.00557	23.0999	59.2593	13.6621	0.530886	0.820812	0.752068	0.805656	0.81025	0.432055	0.6999	0.468158	0.45765	0.696144	1.00178	0.512559	2.35537	97.1339
1.10068	1.50155	0.835168	25.8008	56.2837	9.5412	0.430622	0.705935	0.599498	0.700636	0.622141	0.346612	0.609568	0.380716	0.383546	0.57789	0.826114	0.393706	1.93402	99.2468
1.01291	1.49042	0.800667	28.5084	58.5415	8.57396	0.421404	0.7386	0.634549	0.648971	0.617687	0.368691	0.684324	0.400638	0.400987	0.574951	0.830343	0.40828	2.07499	62.3738
1.20601	1.64939	0.872889	27.0797	40.6955	8.23551	0.507043	0.856282	0.864141	0.764577	0.789627	0.439572	0.855368	0.493605	0.463855	0.758269	1.04543	0.555908	2.67916	55.8942
1.09676	1.28648	0.789877	26.0808	44.4051	10.3216	0.43213	0.742068	0.715207	0.668262	0.695466	0.390011	0.681988	0.423246	0.418001	0.654746	0.901315	0.484123	2.1547	72.277
1.23938	1.65405	0.970146	16.2578	46.4934	7.26519	0.443503	0.851712	0.752459	0.810669	0.727607	0.439887	0.815306	0.482537	0.467561	0.74128	0.995706	0.516481	2.17745	66.9386
0.878057	1.09676	0.690543	13.3352	32.1201	7.69988	0.339729	0.624475	0.577692	0.564987	0.507083	0.313405	0.548927	0.320316	0.37499	0.58953	0.752107	0.381675	1.62004	108.852
0.923264	1.22024	0.758698	9.56506	26.9922	8.61652	0.399053	0.698779	0.634026	0.626589	0.574174	0.359223	0.617585	0.372054	0.400669	0.64587	0.808815	0.407804	1.61256	85.2068
0.93219	1.25599	0.841539	7.84866	28.4708	11.5108	0.372376	0.704256	0.684074	0.752751	0.575337	0.384154	0.686227	0.408133	0.417825	0.701322	0.850401	0.446473	1.68915	74.8065
1.12622	1.54207	1.04635	19.5745	23.8902	14.638	0.456407	0.884167	0.839255	0.919338	0.691783	0.466321	0.846421	0.487967	0.534343	0.888413	1.16798	0.589106	2.31758	62.2505
0.925644	1.09835	0.712443	24.4883	12.2605	10.5658	0.344572	0.747435	0.66975	0.683456	0.541599	0.382202	0.713634	0.38674	0.451823	0.721083	0.913622	0.477497	1.71562	41.4114
0.684956	0.831626	0.618306	13.0745	9.18309	8.44158	0.285627	0.565161	0.527363	0.52532	0.44103	0.290281	0.648032	0.312924	0.38062	0.563142	0.659588	0.344256	1.12803	22.5206
0.62012	0.740472	0.607239	12.7908	6.7978	5.69807	0.27122	0.473061	0.518962	0.442397	0.412559	0.261446	0.571289	0.278317	0.365735	0.481149	0.605375	0.31139	1.08663	25.9603
0.877218	1.12237	0.90003	7.46391	11.6297	7.33995	0.379282	0.733339	0.74059	0.626791	0.548187	0.389338	0.772154	0.404212	0.499135	0.776168	0.905763	0.493038	1.56286	18.4761
0.746869	1.02842	0.84108	5.33619	8.20423	7.2407	0.343304	0.640966	0.645752	0.572561	0.461526	0.343028	0.731684	0.369129	0.415255	0.660236	0.761166	0.419379	1.18676	14.1679
0.525853	0.672897	0.582792	5.87805	3.51118	2.65997	0.253921	0.468555	0.461531	0.41227	0.335112	0.263838	0.571464	0.276276	0.305156	0.466871	0.517415	0.293113	0.814395	2.77432
0.468482	0.581172	0.52633	2.35798	4.62499	2.33671	0.20278	0.391574	0.383547	0.343582	0.282266	0.215382	0.486445	0.225922	0.24039	0.36667	0.420221	0.230342	0.63822	2.308
0.575475	0.654596	0.609164	2.42972	7.21388	5.79547	0.280724	0.523814	0.473245	0.401327	0.386672	0.302046	0.570189	0.30777	0.388565	0.419795	0.499411	0.303402	0.682964	6.396
0.558501	0.685498	0.582439	3.11204	10.0566	4.61497	0.282691	0.575865	0.472311	0.430087	0.389033	0.31864	0.641092	0.31686	0.398642	0.445585	0.514929	0.306576	0.607598	8.67665
0.700709	0.812409	0.727492	3.69271	5.56231	3.39736	0.367766	0.679543	0.556029	0.527341	0.478932	0.383977	0.732408	0.414465	0.492115	0.540086	0.619385	0.38536	0.718731	4.12312
0.582254	0.731529	0.612845	3.71189	6.1738	3.3146	0.30754	0.574513	0.486686	0.444385	0.385098	0.311109	0.653027	0.327968	0.403012	0.461241	0.516455	0.320087	0.602143	4.72942
0.446762	0.577533	0.489547	2.60818	3.21892	1.01076	0.264779	0.487863	0.404995	0.350174	0.318541	0.257265	0.552218	0.27715	0.348826	0.368118	0.404754	0.253811	0.458285	5.569
0.506432	0.609316	0.515323	1.22849	4.68307	1.5206	0.297535	0.51272	0.442774	0.38058	0.349457	0.277302	0.564021	0.29532	0.388544	0.438311	0.460778	0.298883	0.52186	5.2512
0.429402	0.528774	0.439149	0.639834	3.63	0.767897	0.25021	0.462384	0.372266	0.313804	0.294928	0.26183	0.544293	0.27532	0.317699	0.414567	0.411664	0.266035	0.432036	3.31342
0.487224	0.599858	0.498602	0.887525	2.28331	0.299296	0.31366	0.546185	0.437461	0.345677	0.348525	0.299607	0.683767	0.320719	0.424398	0.464707	0.460272	0.30984	0.493578	2.98257
0.469214	0.586468	0.477828	1.57427	2.01687	0.620978	0.284603	0.512812	0.407933	0.367549	0.324009	0.289905	0.604236	0.306422	0.362354	0.443397	0.434848	0.29519	0.426554	1.82272
0.40327	0.488783	0.413252	1.21922	3.71574	2.38272	0.240469	0.401602	0.377247	0.290954	0.283559	0.236764	0.536963	0.262391	0.283695	0.388862	0.401201	0.29932	0.375985	1.13953
0.356973	0.405038	0.320628	0.851926	2.31676	1.8839	0.226576	0.37402	0.328331	0.237862	0.259052	0.216726	0.468008	0.230126	0.273315	0.32867	0.347099	0.255323	0.324563	0.490315
0.366338	0.409244	0.334192	0.478641	0.397376	0.308306	0.254261	0.398562	0.312157	0.241019	0.261048	0.238458	0.477528	0.252239	0.286529	0.2947	0.339134	0.243831	0.315428	0.201996
0.300297	0.344068	0.324172	0.239002	1.16676	0.287826	0.202992	0.351394	0.291826	0.186147	0.225593	0.222697	0.429306	0.227091	0.223829	0.286186	0.329861	0.228042	0.268802	0.154046
0.445837	0.523132	0.492474	0.979921	1.15986	0.750923	0.299446	0.51897	0.402054	0.295336	0.311242	0.306552	0.605209	0.30577	0.347893	0.415258	0.470078	0.335734	0.365783	0.603721
0.38715	0.472388	0.419141	0.746664	1.25541	0.955857	0.249166	0.458717	0.341315	0.265659	0.261216	0.262624	0.509674	0.26669	0.294822	0.335097	0.395435	0.267091	0.288142	0.619706
0.343763	0.439016	0.395297	0.568593	0.479119	0.917309	0.223694	0.428841	0.317558	0.2586	0.246144	0.25307	0.459	0.262951	0.269669	0.325006	0.375019	0.266012	0.269629	0.127913
0.425487	0.565449	0.519927	0.787563	1.64959	0.622833	0.280651	0.550291	0.386965	0.302427	0.307211	0.328088	0.569186	0.324148	0.316018	0.409209	0.484569	0.324203	0.349983	0.654744
0.453568	0.639886	0.539528	1.91484	2.3217	0.891612	0.280565	0.561875	0.37343	0.332567	0.307295	0.320525	0.637999	0.338408	0.300577	0.432167	0.470082	0.312847	0.320151	1.20578
0.374526	0.457719	0.460607	1.91768	1.94607	0.892065	0.213367	0.411184	0.316625	0.254124	0.265561	0.261242	0.50163	0.265493	0.237074	0.352648	0.40429	0.281185	0.264623	0.634452
0.395624	0.482443	0.509215	1.29333	1.6894	0.781057	0.220615	0.418076	0.375205	0.267694	0.304363	0.296961	0.572836	0.301494	0.243848	0.408364	0.474323	0.31651	0.29719	0.262944
0.30566	0.428768	0.418836	0.407333	0.799348	0.5375	0.173944	0.351059	0.273995	0.214636	0.222825	0.216902	0.542597	0.225441	0.226184	0.293706	0.322455	0.217422	0.221653	0.229367
0.394554	0.540117	0.506952	0.718692	0.609855	0.87195	0.235349	0.443859	0.32426	0.266644	0.257004	0.266811	0.5982	0.283618	0.233562	0.368528	0.39318	0.255504	0.285028	0.597535
0.498397	0.666166	0.606247	0.201425	1.08181	0.99074	0.310368	0.58985	0.432349	0.348839	0.352482	0.357748	0.842612	0.376392	0.353081	0.456141	0.490636	0.344751	0.346382	0.213192
0.477604	0.661084	0.622544	0.233052	0.462222	0.324175	0.281108	0.564628	0.416513	0.358288	0.32244	0.321466	0.788244	0.339637	0.331665	0.429239	0.461436	0.326672	0.33081	0.102086
0.40999	0.581838	0.580919	0.222859	0.374588	0.133412	0.250403	0.469313	0.37311	0.320896	0.280331	0.282761	0.695624	0.300571	0.251384	0.408471	0.427923	0.297078	0.313615	0.09497
0.385333	0.536317	0.525418	0.131673	0.647913	0.12	0.237816	0.443466	0.354548	0.29614	0.261477	0.258989	0.61853	0.282142	0.214054	0.388226	0.395902	0.279944	0.306683	0.106458
0.722504	1.11736	1.05128	0.36036	0.656346	0.12	0.457784	0.862516	0.650818	0.567946	0.473466	0.493088	1.16755	0.514638	0.438261	0.715979	0.757893	0.519407	0.617587	0.425812
0.647768	1.01883	1.07127	1.04782	0.497474	1.18075	0.39234	0.82753	0.588844	0.536283	0.430701	0.504812	1.17024	0.545675	0.359563	0.699311	0.750111	0.524391	0.53344	0.562989
0.579944	0.967064	1.02392	1.40955	1.29306	4.56521	0.363843	0.759868	0.532761	0.531169	0.390379	0.4441	1.02708	0.460655	0.321785	0.638764	0.690215	0.458614	0.51683	1.0309
0.511698	0.864957	0.986392	3.95734	1.83564	3.69205	0.3163	0.620793	0.472911	0.432349	0.319565	0.350836	0.890037	0.387319	0.268252	0.580551	0.578351	0.382471	0.472519	2.37312
0.602474	1.09389	1.18974	1.87731	0.977294	3.95177	0.373319	0.758451	0.535953	0.535173	0.368446	0.397077	1.17268	0.469097	0.296391	0.636499	0.659644	0.4359	0.490252	0.976626
0.787737	1.49494	1.57371	1.26804	1.49678	10.2956	0.493468	0.990868	0.70343	0.72763	0.440176	0.514591	1.37832	0.606	0.364568	0.883852	0.927524	0.637583	0.800709	0.689535
0.795398	1.51055	1.62411	0.814559	1.2173	6.7645	0.539758	1.09378	0.755007	0.776975	0.50179	0.573841	1.33369	0.6586	0.398312	0.857267	0.955143	0.659659	0.827669	0.150118
0.660052	1.23852	1.22743	0.681103	1.34505	7.66482	0.472504	0.89895	0.62296	0.603025	0.397122	0.449702	1.01616	0.487956	0.34228	0.710052	0.780434	0.552635	0.722767	0.546631
0.386404	0.685815	0.689569	0.404894	0.878063	4.2091	0.309042	0.525158	0.390163	0.367584	0.267237	0.288372	0.679785	0.32121	0.226612	0.448891	0.453109	0.35097	0.424545	0.20494
0.352506	0.481628	0.570794	0.145596	0.521296	0.564035	0.246225	0.401369	0.397445	0.30468	0.275616	0.278595	0.59129	0.322996	0.194262	0.455808	0.416442	0.342209	0.395966	0.0856218
0.346085	0.476764	0.596725	0.856043	1.09724	0.698013	0.240257	0.385667	0.40017	0.279705	0.272842	0.263525	0.623055	0.32027	0.188792	0.459634	0.40424	0.319623	0.375556	0.0718945
0.371822	0.509356	0.613213	0.517098	1.22007	1.32807	0.246707	0.390839	0.413874	0.307378	0.26769	0.256795	0.644611	0.316623	0.190325	0.463708	0.412767	0.334715	0.407956	0.130481
0.393087	0.553933	0.640355	1.18297	0.604061	5.03714	0.250335	0.453221	0.405803	0.321216	0.282529	0.27879	0.615087	0.325819	0.208489	0.405292	0.399641	0.30419	0.37686	0.590199
0.410327	0.563182	0.654199	1.73254	1.44265	2.66469	0.281223	0.475498	0.433643	0.337118	0.309307	0.303769	0.641317	0.355703	0.244876	0.451294	0.426391	0.323398	0.420736	0.531473
0.418001	0.573476	0.554379	1.02048	0.691765	0.376414	0.323928	0.50477	0.454311	0.355726	0.321772	0.312434	0.65637	0.384188	0.249484	0.473812	0.416507	0.327547	0.476803	0.511886
0.346943	0.452971	0.453206	0.391937	0.217562	0.144625	0.258581	0.413455	0.37278	0.313488	0.285248	0.280744	0.583003	0.340655	0.215898	0.380988	0.34235	0.283981	0.375236	0.522265
0.408125	0.500809	0.57285	0.561779	0.619683	0.222056	0.307453	0.450884	0.420865	0.354303	0.332773	0.311542	0.694076	0.382531	0.244332	0.46707	0.392922	0.313736	0.429936	0.107778
0.454825	0.555959	0.635257	0.242538	0.48826	0.745295	0.370216	0.506033	0.480114	0.414157	0.383753	0.362328	0.788527	0.432028	0.299193	0.542612	0.455206	0.346819	0.496469	0.0368324
0.412346	0.473806	0.583729	0.850598	0.389783	1.55217	0.315468	0.432097	0.437963	0.361473	0.330492	0.312337	0.685401	0.396396	0.243485	0.478718	0.395495	0.321817	0.457461	0.0612392
0.487565	0.604519	0.627474	1.1213	2.22495	1.57961	0.359713	0.513163	0.489872	0.425095	0.390805	0.355597	0.815266	0.449251	0.292945	0.577622	0.448957	0.345603	0.533832	0.0671378
0.46566	0.550973	0.575316	0.691262	0.589798	0.404715	0.348725	0.491435	0.517324	0.422401	0.385706	0.36409	0.80741	0.456202	0.30035	0.576632	0.458089	0.354288	0.544352	0.0917455
0.310041	0.393281	0.397008	0.39644	0.189949	0.135234	0.235792	0.339497	0.348972	0.292548	0.278207	0.26557	0.701528	0.335075	0.216481	0.386077	0.314156	0.240075	0.32931	0.09497
0.242976	0.314335	0.316736	0.314413	0.186001	0.170417	0.185102	0.27439	0.266295	0.216403	0.215494	0.217785	0.553893	0.266915	0.162568	0.311766	0.250978	0.192076	0.276869	0.09497
0.34565	0.402657	0.45969	0.639746	0.692707	0.918396	0.252159	0.359956	0.363569	0.28612	0.286758	0.287442	0.671074	0.353214	0.248593	0.417397	0.337582	0.244671	0.366791	0.09497
0.32908	0.366693	0.399576	0.462435	0.242001	0.867546	0.231958	0.332528	0.324894	0.290269	0.277515	0.261944	0.64174	0.336262	0.249392	0.419284	0.303763	0.232235	0.319121	0.09497
0.219879	0.228675	0.243762	0.250553	0.335153	0.243215	0.155635	0.228397	0.206175	0.172163	0.175329	0.176006	0.39387	0.214724	0.160813	0.261616	0.184826	0.145342	0.22298	0.09497
0.236236	0.250953	0.25762	0.141288	0.422852	0.125035	0.18909	0.265158	0.237363	0.196816	0.201673	0.209478	0.464769	0.244208	0.194701	0.307561	0.213474	0.173561	0.250148	0.09497
0.307688	0.323114	0.3603	0.31808	0.268941	0.249387	0.202566	0.294663	0.291898	0.265101	0.248493	0.240813	0.563843	0.302736	0.197732	0.430028	0.295819	0.220552	0.338585	0.454921
0.300142	0.32373	0.365285	0.636306	0.531844	0.613894	0.204924	0.273509	0.292024	0.27406	0.235099	0.226887	0.499281	0.270405	0.213097	0.449871	0.287345	0.217381	0.336299	0.43211
0.293639	0.336837	0.358749	0.488326	0.784795	0.51744	0.196546	0.288906	0.284015	0.273532	0.216815	0.223425	0.466646	0.264529	0.207321	0.45181	0.299782	0.220648	0.346417	0.121473
0.282653	0.306805	0.369074	0.169084	0.838878	0.329333	0.199091	0.269024	0.301175	0.244551	0.220676	0.217989	0.531153	0.260006	0.194216	0.483635	0.296125	0.2276	0.360549	0.0933893
0.304662	0.309271	0.384851	0.226902	0.317751	0.141899	0.225145	0.281272	0.319944	0.232948	0.237941	0.230236	0.490635	0.252525	0.224236	0.522613	0.328297	0.232403	0.420642	0.404378
0.411616	0.41606	0.520369	0.382188	0.78333	0.12	0.275834	0.349757	0.398203	0.323529	0.316534	0.291032	0.623197	0.326105	0.303957	0.631611	0.387264	0.282196	0.467069	0.706743
0.340301	0.356879	0.448757	0.533998	0.935966	0.358497	0.21845	0.286362	0.333103	0.259987	0.255681	0.229736	0.529717	0.273107	0.236734	0.566452	0.352249	0.253819	0.405401	1.25938
0.339336	0.350167	0.384081	0.357215	0.88431	1.30338	0.231794	0.27758	0.318267	0.238627	0.243971	0.211182	0.551815	0.26305	0.238669	0.533726	0.33748	0.232183	0.382134	0.361575
0.366794	0.390797	0.397969	0.127877	1.3566	1.26957	0.261622	0.322259	0.361512	0.276947	0.269012	0.251884	0.606307	0.312314	0.258996	0.590603	0.355475	0.26448	0.411514	0.521429
0.429024	0.444056	0.474641	0.262662	2.68047	3.30883	0.292637	0.372644	0.446034	0.314863	0.307071	0.28644	0.692219	0.346631	0.305619	0.763749	0.42727	0.339839	0.509593	0.672262
0.351201	0.363231	0.423422	0.600436	1.92602	4.3041	0.224592	0.305454	0.351738	0.257316	0.256861	0.230072	0.588125	0.287541	0.247307	0.62744	0.351591	0.254608	0.385177	0.366533
0.2859	0.286873	0.294721	0.537243	2.47958	1.38153	0.179162	0.247918	0.282199	0.190206	0.216294	0.18102	0.500132	0.227032	0.193585	0.476081	0.293485	0.22544	0.302059	0.888984
0.357338	0.342627	0.357596	0.249334	1.35743	0.436275	0.246169	0.323737	0.349924	0.24602	0.268609	0.236177	0.587407	0.283638	0.241987	0.580373	0.363811	0.291244	0.382753	1.15309
0.359079	0.339741	0.3562	0.130757	0.310164	0.286462	0.235269	0.278841	0.345925	0.22203	0.250787	0.213127	0.579921	0.262989	0.221147	0.603474	0.35337	0.265658	0.401848	0.666127
0.341073	0.337135	0.368051	0.12881	0.179879	0.233204	0.233356	0.264293	0.310579	0.227327	0.224321	0.197417	0.505216	0.245734	0.206531	0.512337	0.321705	0.221204	0.327227	0.536042
0.355545	0.338559	0.38376	0.0927564	0.575745	0.235087	0.235715	0.284524	0.323148	0.239682	0.245184	0.215146	0.535766	0.27783	0.21477	0.543363	0.339278	0.243388	0.334675	1.38884
0.386903	0.373825	0.423276	0.572325	0.852046	0.349549	0.274508	0.31766	0.369845	0.254161	0.293562	0.238727	0.642601	0.300313	0.258581	0.67207	0.401333	0.281254	0.387816	1.13374
0.483151	0.499957	0.591146	0.756993	1.23319	0.640488	0.32657	0.383939	0.470419	0.328631	0.32175	0.284272	0.697704	0.354456	0.310003	0.770489	0.452516	0.334893	0.455218	0.18798
0.467034	0.458612	0.524064	0.234246	0.863956	1.26101	0.324079	0.366454	0.449104	0.297403	0.32066	0.265203	0.737485	0.350948	0.305957	0.760512	0.430079	0.322631	0.439984	0.0938714
0.389537	0.371623	0.464673	1.05465	0.474454	1.11561	0.282226	0.322438	0.394595	0.249051	0.274296	0.223491	0.59754	0.294196	0.252894	0.678828	0.377202	0.291366	0.403695	0.491519
0.356153	0.333777	0.457725	0.468866	0.92197	0.994907	0.23173	0.280706	0.368543	0.23065	0.243663	0.198576	0.55953	0.260045	0.223775	0.60735	0.331693	0.266653	0.343004	0.311637
0.510965	0.477897	0.666986	0.644373	0.716146	0.995848	0.332409	0.390658	0.523506	0.318833	0.330089	0.27742	0.789024	0.357158	0.269596	1.02544	0.49961	0.391912	0.535028	2.3312
0.569646	0.566403	0.800292	0.612005	2.42164	0.642315	0.379547	0.464201	0.611678	0.367359	0.395986	0.3255	0.963708	0.4444	0.301606	1.207	0.57938	0.466562	0.620427	2.48469
0.600804	0.594096	0.781721	0.115767	1.23369	0.344451	0.432955	0.492489	0.635599	0.378843	0.43037	0.353161	0.985189	0.472958	0.357216	1.12339	0.594165	0.480916	0.64313	0.74133
0.543595	0.489534	0.661711	0.617266	0.998827	0.831686	0.398705	0.427023	0.563672	0.338986	0.382493	0.324161	0.940185	0.440161	0.316574	1.03595	0.546584	0.45692	0.632672	1.03482
0.500877	0.473579	0.612043	0.657937	0.66705	0.240672	0.388772	0.40279	0.531502	0.320798	0.366589	0.298161	0.840023	0.395009	0.30624	0.956869	0.491056	0.416553	0.599063	0.682837
0.309379	0.356882	0.395861	0.160502	0.224287	0.0884912	0.257081	0.27785	0.331881	0.216123	0.232214	0.191718	0.643696	0.264956	0.193412	0.550347	0.296087	0.262992	0.350796	0.0859647
0.310239	0.303445	0.330562	0.161565	0.170147	0.0735077	0.260518	0.286662	0.34776	0.207375	0.264608	0.206785	0.576781	0.26971	0.221702	0.554804	0.317842	0.280478	0.358519	0.0199484
0.418388	0.425892	0.520281	0.631798	0.501744	0.029826	0.33355	0.357516	0.472088	0.299226	0.326064	0.25361	0.770588	0.345497	0.257226	0.757955	0.449928	0.38552	0.495556	0.408351
0.496705	0.542958	0.626586	0.630078	0.520607	0.10587	0.379209	0.422817	0.574631	0.381259	0.379705	0.28836	0.941679	0.390232	0.297456	0.945382	0.531414	0.453648	0.616334	0.130811
0.510837	0.603806	0.618843	0.588751	0.755556	0.162997	0.398239	0.480334	0.580241	0.424555	0.390299	0.313179	1.15592	0.435761	0.338333	0.940652	0.496584	0.449644	0.541327	0.0940522
0.35317	0.367119	0.422594	0.484438	0.341988	0.118931	0.285627	0.308815	0.438077	0.252539	0.296179	0.224471	0.718386	0.296906	0.233783	0.665667	0.358794	0.345064	0.415108	0.09497
0.300768	0.342641	0.340563	0.187361	0.24544	0.119094	0.234799	0.271945	0.345071	0.209921	0.258065	0.187984	0.647982	0.255998	0.213575	0.477787	0.294096	0.252597	0.315309	0.324726
0.330433	0.38543	0.374701	0.322526	0.452344	0.12	0.266693	0.299561	0.392327	0.268425	0.273627	0.211337	0.784437	0.299499	0.222339	0.574859	0.35339	0.303523	0.373237	0.125469
0.380926	0.432391	0.433487	0.535756	0.335632	0.0855151	0.302525	0.341688	0.460281	0.320478	0.307238	0.231923	0.824832	0.33638	0.236723	0.761953	0.43463	0.383448	0.477157	0.09497
0.275878	0.305526	0.321751	0.416731	0.187157	0.115422	0.246088	0.284342	0.384641	0.247978	0.250841	0.19786	0.713911	0.282953	0.194785	0.575311	0.359581	0.337053	0.378508	0.697741
0.276613	0.299167	0.309777	0.160943	0.183656	0.12	0.237535	0.251331	0.378519	0.246475	0.24288	0.189165	0.682242	0.268122	0.181414	0.55921	0.361928	0.327037	0.383317	0.750099
0.356688	0.404378	0.394114	0.0650446	0.880339	0.265388	0.280808	0.302406	0.43456	0.325701	0.293901	0.223145	0.806666	0.315571	0.222401	0.626196	0.410449	0.360783	0.418184	0.119974
0.28318	0.322562	0.302697	0.0722095	1.58986	0.848515	0.206112	0.23542	0.360555	0.301242	0.246899	0.188527	0.695143	0.261558	0.183951	0.508658	0.323708	0.304231	0.321918	0.0674358
0.211158	0.219062	0.225809	0.0607098	0.412961	0.818594	0.167777	0.193626	0.283392	0.220849	0.202694	0.155225	0.561564	0.215953	0.150123	0.434051	0.276258	0.267382	0.258306	0.049006
0.224834	0.272854	0.256053	0.1196	0.157164	0.360247	0.194457	0.219675	0.296419	0.258843	0.215769	0.182401	0.646992	0.252203	0.157917	0.437578	0.279138	0.271579	0.275405	0.330848
0.225758	0.276847	0.250577	0.129725	0.167116	0.14124	0.193309	0.22189	0.289184	0.244451	0.214658	0.1672	0.704528	0.230722	0.177728	0.360799	0.243617	0.232714	0.23265	0.754477
0.289729	0.34365	0.321444	0.128345	0.264282	0.103171	0.252163	0.283867	0.346296	0.332922	0.26592	0.225644	0.857129	0.296669	0.216515	0.470387	0.329772	0.299936	0.325023	0.208892
0.320686	0.373214	0.346604	0.127987	0.321006	0.105283	0.278564	0.303573	0.369036	0.35297	0.292165	0.235214	0.848121	0.302029	0.23953	0.500079	0.342174	0.292953	0.326976	0.0990365
0.255755	0.308315	0.262298	0.129762	0.190108	0.12386	0.213708	0.247164	0.290884	0.26217	0.230874	0.194369	0.665225	0.247358	0.171809	0.408467	0.284989	0.243618	0.27093	0.09497
0.229174	0.281072	0.248589	0.115654	0.650603	0.313503	0.187347	0.22199	0.276832	0.262747	0.211471	0.17933	0.675366	0.250581	0.142938	0.397675	0.274742	0.225949	0.242074	0.09497
0.25885	0.332436	0.296336	0.30921	0.636963	0.0955859	0.22079	0.262306	0.325551	0.325738	0.248291	0.195022	0.790543	0.281235	0.185089	0.455626	0.309569	0.271282	0.298015	0.0521568
0.248365	0.309956	0.26278	0.608207	0.502918	0.113362	0.213162	0.262091	0.301432	0.321059	0.239926	0.208359	0.729805	0.281125	0.175693	0.441773	0.286169	0.242305	0.270772	0.0500979
0.28948	0.368897	0.31414	0.39699	0.213157	0.12	0.23139	0.27472	0.334947	0.344782	0.251736	0.215745	0.788911	0.296785	0.186411	0.462124	0.302934	0.255417	0.277226	0.568426
0.297607	0.350458	0.286831	0.157438	0.170806	0.12	0.241295	0.285737	0.34986	0.345142	0.267592	0.230788	0.904203	0.338435	0.197268	0.537177	0.348886	0.285981	0.303515	0.503143
0.190067	0.208274	0.175992	0.13	0.17	0.12	0.163667	0.183186	0.23533	0.209972	0.187515	0.148688	0.604704	0.227126	0.135401	0.326641	0.217713	0.186438	0.194452	0.538962
0.289387	0.378688	0.300096	0.195728	0.237866	0.12	0.256962	0.307996	0.342252	0.358241	0.277659	0.227621	0.952293	0.355107	0.205596	0.457435	0.316501	0.2536	0.281365	0.461834
0.398763	0.497019	0.4166	0.285148	0.494614	0.109999	0.359718	0.415384	0.490228	0.489169	0.392463	0.321311	1.31918	0.461804	0.290447	0.677939	0.445278	0.350611	0.423174	0.136651
0.325029	0.389727	0.316916	0.0947437	0.270243	0.120742	0.280669	0.321387	0.403488	0.389407	0.31327	0.255875	1.08284	0.368698	0.210511	0.601647	0.367373	0.262093	0.36209	0.179214
0.294521	0.327906	0.262499	0.085979	0.970828	0.223729	0.242406	0.289533	0.354637	0.335439	0.280634	0.237237	0.877235	0.333609	0.193441	0.502672	0.310925	0.227687	0.320847	0.106153
0.318045	0.38516	0.31944	0.0903595	0.913316	0.292018	0.273056	0.318685	0.395003	0.402603	0.304474	0.260212	0.995218	0.365949	0.220295	0.547954	0.358497	0.263456	0.312705	0.0854439
0.263553	0.292267	0.261184	0.102143	0.3267	0.592418	0.215319	0.254379	0.330039	0.292838	0.261428	0.216143	0.930127	0.310227	0.173936	0.445553	0.27637	0.213793	0.246001	0.0628561
0.187546	0.212606	0.175215	0.126294	0.179558	0.179921	0.148572	0.179559	0.217153	0.192045	0.174829	0.148085	0.589629	0.214524	0.110766	0.294453	0.1871	0.151512	0.171523	0.0603914
0.220322	0.27046	0.204417	0.129918	0.323527	0.145795	0.182971	0.225177	0.235571	0.24287	0.192189	0.173464	0.627711	0.244806	0.132475	0.320447	0.207746	0.151322	0.205882	0.0878275
0.284518	0.334743	0.256807	0.190349	0.364459	0.457996	0.223227	0.307656	0.342946	0.330479	0.274972	0.248829	0.956534	0.372436	0.172181	0.483152	0.316575	0.219905	0.271985	0.0561561
0.290705	0.378452	0.294516	0.46741	0.468987	0.414152	0.215846	0.303388	0.320872	0.35075	0.26873	0.233318	0.892623	0.357265	0.173054	0.450783	0.313195	0.214269	0.260691	0.0351604
0.345924	0.449811	0.3553	0.390911	0.43229	0.258951	0.266837	0.362379	0.380029	0.440368	0.327503	0.292491	1.08045	0.429324	0.220617	0.49748	0.368053	0.246425	0.302135	0.114512
0.320521	0.441932	0.32389	0.234559	0.546391	0.188185	0.255227	0.352168	0.336662	0.352991	0.291036	0.24847	1.04262	0.373306	0.214051	0.429379	0.313219	0.19232	0.259165	0.682253
0.28521	0.356214	0.272961	1.25316	0.716638	0.394652	0.229501	0.294425	0.301857	0.321103	0.26474	0.212223	0.865465	0.335512	0.181023	0.400754	0.292727	0.179317	0.246063	0.73765
0.292691	0.389273	0.27121	1.36044	0.465851	0.20599	0.241232	0.360538	0.31375	0.336367	0.284124	0.246971	0.865752	0.381424	0.202747	0.432365	0.317643	0.195789	0.26148	0.509771
0.282606	0.36749	0.268325	0.324895	0.133757	0.314161	0.223042	0.323485	0.2963	0.291703	0.263977	0.22435	0.834231	0.329224	0.18213	0.381268	0.291253	0.174316	0.265854	0.309411
0.294853	0.387261	0.277345	0.0832037	0.090108	0.322964	0.233741	0.364491	0.294948	0.288651	0.277068	0.234571	0.829663	0.358768	0.19449	0.371421	0.298826	0.175977	0.248358	0.10435
0.283315	0.343471	0.245706	0.122886	0.257748	0.143639	0.212039	0.331773	0.273016	0.263802	0.263222	0.221875	0.709279	0.326615	0.181886	0.335188	0.279562	0.161214	0.205639	0.0818
0.361803	0.453736	0.325489	0.0928943	0.458158	0.636445	0.275438	0.465075	0.358955	0.355483	0.328146	0.290346	0.939544	0.424515	0.222949	0.488275	0.388588	0.221866	0.292775	0.0679702
0.370688	0.429814	0.339123	0.29874	1.06225	0.849767	0.296695	0.466162	0.392274	0.364277	0.36365	0.310549	1.08886	0.486119	0.239967	0.562977	0.419011	0.266845	0.327657	0.3941
0.359773	0.419366	0.332437	0.121672	0.803276	0.595106	0.249916	0.420737	0.355298	0.343054	0.336758	0.283334	0.908846	0.429972	0.198681	0.510496	0.404505	0.232298	0.312944	0.407004
0.429732	0.506838	0.371311	0.125834	0.238985	0.299631	0.326149	0.535867	0.414478	0.387056	0.397253	0.342125	0.997751	0.495271	0.25524	0.546822	0.449067	0.274438	0.367372	0.13106
0.399855	0.484025	0.392613	0.366221	0.17	0.344136	0.291315	0.49507	0.378293	0.354076	0.370024	0.318127	0.938173	0.460673	0.246504	0.490249	0.39245	0.245347	0.335492	0.09497
0.380921	0.491988	0.382073	0.456478	0.384565	0.213635	0.2877	0.522429	0.363388	0.377283	0.346269	0.324192	0.961327	0.476866	0.229225	0.512234	0.425484	0.242272	0.332801	0.0923503
0.319222	0.379954	0.310149	0.172348	0.21669	0.28072	0.234216	0.399369	0.303075	0.320085	0.29431	0.282433	0.794906	0.416071	0.20063	0.439441	0.346127	0.208897	0.26138	0.0641387
0.396438	0.479506	0.367103	0.130421	0.172417	0.492328	0.313488	0.518512	0.385361	0.357587	0.34644	0.329454	0.908139	0.495261	0.245961	0.542941	0.42871	0.267916	0.350054	0.0871131
0.379075	0.460242	0.313262	0.109102	0.620234	0.192197	0.295654	0.541091	0.357832	0.353404	0.359059	0.330832	0.857527	0.474271	0.253187	0.495384	0.411006	0.263582	0.333124	0.465903
0.333694	0.438412	0.299663	0.357033	2.00325	0.0688922	0.282771	0.513976	0.310053	0.305252	0.305228	0.296344	0.800203	0.429984	0.224673	0.44368	0.35935	0.229927	0.275589	0.334064
0.351975	0.442193	0.296994	0.161954	0.508459	0.112767	0.319146	0.575798	0.360296	0.344864	0.345513	0.340228	0.918149	0.501031	0.246267	0.54755	0.425154	0.290286	0.34306	0.103016
0.32186	0.376073	0.251927	0.30641	0.324652	0.206557	0.272163	0.490982	0.310535	0.268073	0.314331	0.287422	0.784049	0.429197	0.2229	0.432391	0.335241	0.227012	0.269902	0.0926938
0.295908	0.348257	0.235951	0.369405	0.30541	0.727457	0.223701	0.428659	0.289952	0.253035	0.27382	0.257213	0.744445	0.392674	0.195768	0.416284	0.320233	0.206188	0.248597	0.0702021
0.295465	0.39888	0.237935	0.168192	0.337707	0.302841	0.241624	0.477622	0.294505	0.277203	0.259403	0.25653	0.715558	0.381295	0.205967	0.413571	0.318763	0.207891	0.263196	0.0795364
0.253223	0.331953	0.190212	0.131263	0.217518	0.13377	0.206293	0.430315	0.260995	0.224206	0.241844	0.232483	0.572047	0.32995	0.197746	0.355818	0.289001	0.195133	0.218432	0.0735911
0.217547	0.271802	0.162118	0.13	0.173625	0.12	0.1716	0.357359	0.230254	0.183004	0.214279	0.19635	0.526296	0.284017	0.176654	0.31116	0.247643	0.170412	0.190275	0.47497
0.224888	0.28774	0.171374	0.13	0.17	0.225179	0.188734	0.381032	0.25285	0.175368	0.231013	0.217001	0.676114	0.323339	0.170824	0.363495	0.283477	0.197857	0.231366	0.115277
0.25473	0.31409	0.191902	0.446019	0.175793	0.320594	0.204362	0.413442	0.289962	0.210729	0.263437	0.231704	0.757274	0.347374	0.192476	0.397187	0.308491	0.218479	0.230219	0.187627
0.284976	0.397069	0.221145	0.411137	0.457959	0.321957	0.215941	0.485796	0.326801	0.249321	0.285598	0.255674	0.762985	0.366746	0.217872	0.437739	0.339991	0.23923	0.259507	0.337563
0.307473	0.436593	0.247476	0.16175	0.406342	0.379948	0.222923	0.474994	0.325177	0.277849	0.280291	0.257295	0.778009	0.373817	0.213515	0.442883	0.356633	0.245871	0.274544	0.105702
0.305456	0.409529	0.262144	0.23511	0.35515	0.490853	0.241942	0.474242	0.358479	0.25797	0.28062	0.268703	0.697304	0.351063	0.227347	0.467843	0.36872	0.261005	0.314639	0.0751991
0.238522	0.304928	0.171119	0.256097	0.344197	0.332659	0.196718	0.383646	0.28504	0.204889	0.23739	0.229122	0.620681	0.30994	0.18558	0.380299	0.291367	0.206783	0.250853	0.045659
0.238529	0.317491	0.175116	0.144886	0.269985	0.488269	0.191648	0.376614	0.280567	0.226772	0.229452	0.220321	0.59346	0.300027	0.181236	0.395657	0.318304	0.231061	0.2772	0.0490677
0.247009	0.355276	0.198837	0.256973	0.760748	0.971912	0.2152	0.400189	0.283333	0.242069	0.231535	0.217539	0.604294	0.289616	0.201745	0.377856	0.309537	0.210481	0.259757	0.0123888
0.199734	0.30581	0.156241	0.502808	0.880225	0.797989	0.158085	0.32607	0.227913	0.202308	0.179458	0.175218	0.509374	0.233687	0.153788	0.323602	0.250315	0.170524	0.213008	0.103736
0.183047	0.254275	0.132397	0.456923	0.465585	0.443881	0.143402	0.290739	0.21142	0.18949	0.177896	0.176939	0.486484	0.239226	0.159714	0.298525	0.243734	0.174049	0.191416	0.52
0.285108	0.40172	0.23865	0.147675	0.619829	0.388532	0.245986	0.425011	0.353946	0.288656	0.279287	0.284687	0.73407	0.363914	0.2441	0.447425	0.382454	0.302878	0.319501	0.313666
0.270641	0.405658	0.198304	0.167007	0.641527	0.288593	0.22832	0.422706	0.325883	0.280525	0.247999	0.266329	0.63974	0.346611	0.212553	0.433052	0.354901	0.281892	0.321852	0.192288
0.321379	0.51903	0.272487	0.78826	0.422069	0.184507	0.291391	0.511991	0.408342	0.378347	0.300124	0.331796	0.911796	0.43835	0.275884	0.596596	0.466624	0.350301	0.398653	0.344161
0.329714	0.540498	0.280019	0.334275	0.681133	0.0908307	0.278223	0.526482	0.4181	0.383125	0.300928	0.335457	0.977686	0.420779	0.276699	0.55732	0.473751	0.323807	0.39703	0.855328
0.407032	0.703083	0.344116	0.142368	0.49212	0.295255	0.330681	0.61438	0.491669	0.46786	0.332849	0.375998	1.10095	0.468578	0.314127	0.648462	0.577208	0.409322	0.515573	0.686119
0.322555	0.534392	0.282413	0.12957	0.230146	0.198441	0.255582	0.463847	0.397572	0.339174	0.271657	0.308398	0.862316	0.368148	0.249916	0.520815	0.450139	0.329376	0.417591	0.336749
0.19347	0.29101	0.159444	0.13	0.173442	0.127242	0.164688	0.264944	0.254376	0.203777	0.177863	0.21129	0.550791	0.251477	0.157166	0.339786	0.286449	0.230173	0.257026	1.03344
0.184491	0.290064	0.141026	0.307804	0.17	0.12	0.160042	0.291576	0.242613	0.19393	0.175493	0.20609	0.547381	0.245346	0.160068	0.305143	0.264155	0.20587	0.247965	0.365783
0.172333	0.303387	0.138426	0.208571	0.17	0.12	0.148224	0.288839	0.226858	0.207	0.158495	0.207556	0.54949	0.24229	0.1433	0.294117	0.258374	0.196083	0.227236	0.114794
0.215776	0.347246	0.166396	0.12971	0.17	0.12	0.177941	0.323389	0.270452	0.240301	0.196348	0.249129	0.687344	0.293466	0.174672	0.379755	0.31705	0.240008	0.29353	0.380139
0.167822	0.266105	0.13513	0.121406	0.35139	0.12	0.136893	0.26225	0.212451	0.181762	0.156956	0.208419	0.540263	0.236326	0.14153	0.288419	0.253607	0.194507	0.227225	0.106513
0.28657	0.482504	0.248767	0.344041	0.243737	0.12	0.223417	0.426114	0.351365	0.319938	0.256999	0.335779	0.854479	0.364931	0.243789	0.477684	0.437139	0.311385	0.382623	0.232862
0.275279	0.443613	0.228682	0.175927	0.176592	0.179107	0.212985	0.404464	0.330081	0.290833	0.247805	0.341078	0.888447	0.353937	0.222577	0.428647	0.405082	0.296501	0.340423	0.649647
0.416481	0.677087	0.33527	0.125824	0.466225	0.301512	0.340008	0.583541	0.492492	0.436662	0.357785	0.479925	1.31134	0.525499	0.316629	0.688374	0.583841	0.440758	0.54273	1.68966
0.515119	0.896558	0.416923	0.265493	0.545963	0.13988	0.433316	0.770075	0.607239	0.566572	0.450035	0.62233	1.55366	0.651088	0.442521	0.848663	0.715301	0.550188	0.644475	1.60592
0.416328	0.706273	0.310372	0.280315	0.7112	0.474497	0.318402	0.607022	0.477638	0.403102	0.350415	0.504187	1.22519	0.558293	0.296771	0.707062	0.59769	0.456222	0.53707	1.02034
0.381291	0.711659	0.306626	0.0900299	0.436818	0.927022	0.314093	0.61035	0.410857	0.431771	0.302454	0.462148	1.242	0.50309	0.293006	0.64827	0.523116	0.395641	0.469214	1.39748
0.489765	0.871249	0.36183	0.700331	0.445167	2.06085	0.436802	0.793706	0.598104	0.570127	0.425452	0.662703	1.53004	0.680529	0.420278	0.895931	0.738189	0.620321	0.642165	1.80295
0.598273	0.980349	0.454261	1.05774	0.452312	1.6966	0.505741	0.893711	0.678183	0.682756	0.537851	0.798497	1.84718	0.849828	0.485631	1.0055	0.877185	0.701195	0.707737	1.9776
0.540646	0.955839	0.433296	1.66761	0.621536	0.981731	0.438755	0.845743	0.572655	0.631138	0.46933	0.709209	1.68381	0.780692	0.418252	0.75419	0.689149	0.546157	0.555439	3.82647
0.52459	0.90736	0.418328	1.20772	0.592947	0.927231	0.407832	0.778047	0.520013	0.565574	0.410343	0.633245	1.37986	0.660218	0.38798	0.691671	0.623627	0.504066	0.551006	2.53784
0.31659	0.541248	0.273053	0.299684	0.573964	0.263021	0.23712	0.401331	0.318687	0.321433	0.248977	0.340063	0.776306	0.370707	0.217573	0.433527	0.36128	0.309818	0.325648	0.39493
0.330902	0.55387	0.243311	0.179145	0.765321	0.126363	0.275417	0.444375	0.320663	0.352868	0.265296	0.368236	0.881258	0.42012	0.227422	0.425759	0.373112	0.318625	0.320334	0.140923
0.407037	0.754656	0.338833	0.4946	0.709553	0.313046	0.315043	0.554766	0.384209	0.440264	0.303473	0.451336	1.19693	0.508009	0.26002	0.54502	0.451737	0.357898	0.35175	1.21571
0.395039	0.731681	0.376301	0.173998	0.91497	0.679244	0.283569	0.544362	0.382786	0.424767	0.296432	0.447501	1.05588	0.483547	0.241716	0.525633	0.423106	0.356092	0.334388	2.57204
0.403187	0.771739	0.357832	0.286421	0.511094	0.155591	0.284436	0.573542	0.370852	0.463839	0.304258	0.468329	1.16188	0.536033	0.248594	0.537119	0.43096	0.349367	0.329977	1.45358
0.39821	0.772171	0.35321	0.670998	0.414428	0.589695	0.269647	0.55857	0.356078	0.425495	0.28152	0.431244	1.0882	0.486422	0.225693	0.500287	0.407355	0.315338	0.300061	2.39812
0.469689	1.01855	0.463177	0.926197	0.55978	0.679207	0.358327	0.72096	0.453232	0.520588	0.338405	0.539911	1.35078	0.595285	0.290911	0.585564	0.492794	0.401762	0.387569	6.0797
0.489602	1.02352	0.506225	0.440537	0.442999	0.194424	0.367166	0.747074	0.47166	0.549662	0.3621	0.564679	1.37854	0.603206	0.333952	0.574399	0.521735	0.407649	0.394073	5.66154
0.337603	0.641698	0.340414	0.397734	0.518711	0.130377	0.214585	0.417124	0.304335	0.344702	0.231207	0.340375	0.875884	0.373983	0.199185	0.367964	0.307214	0.253181	0.227891	1.35148
0.325988	0.632826	0.34331	0.719527	0.444615	0.339447	0.217145	0.453086	0.291926	0.327303	0.228275	0.342356	0.845257	0.387635	0.189207	0.3759	0.313159	0.247825	0.219981	0.277314
0.498688	0.967553	0.474028	0.398051	0.550305	0.33353	0.322374	0.710713	0.458983	0.498731	0.362823	0.504486	1.35746	0.585659	0.285112	0.580943	0.471528	0.376736	0.319196	0.293929
0.397034	0.858712	0.430951	0.408528	1.37598	0.386032	0.257614	0.564251	0.348182	0.427365	0.291986	0.390426	1.10485	0.455354	0.238107	0.48091	0.354214	0.275041	0.257719	0.367678
0.352981	0.816241	0.423538	0.526473	0.850994	0.290139	0.258705	0.521704	0.325098	0.404152	0.271277	0.34776	1.01512	0.387508	0.256416	0.434156	0.330749	0.249516	0.250386	0.380444
0.296425	0.635115	0.329543	0.188796	0.346385	0.16171	0.216671	0.415941	0.277227	0.318526	0.236413	0.275318	0.800918	0.296994	0.212563	0.353579	0.269212	0.221232	0.198376	0.833757
0.334013	0.725503	0.395045	0.352527	0.607601	0.33422	0.228942	0.46206	0.303947	0.34967	0.253697	0.315418	0.938391	0.356729	0.207468	0.411734	0.300142	0.247594	0.217311	0.224372
0.377644	0.811532	0.474441	0.160386	0.311046	0.148024	0.271998	0.523195	0.349046	0.427921	0.309862	0.367438	1.05622	0.420538	0.247808	0.432122	0.322937	0.279762	0.23612	0.258967
0.388715	0.841521	0.47222	0.112895	0.179468	0.12	0.259856	0.532288	0.367343	0.44731	0.326246	0.364526	1.09559	0.437345	0.259888	0.421153	0.312406	0.283975	0.218834	0.181438
0.261469	0.526224	0.326662	0.127711	0.492747	0.12	0.165013	0.339409	0.271997	0.292133	0.227039	0.240917	0.753119	0.287867	0.156555	0.335928	0.239658	0.216373	0.159066	0.624321
0.179998	0.3833	0.236268	0.198349	0.639797	0.173038	0.123749	0.241426	0.193594	0.22131	0.160469	0.16672	0.541984	0.202146	0.109518	0.242761	0.179472	0.16626	0.121369	0.615099
0.177302	0.37031	0.243903	0.303497	0.301365	0.3085	0.117095	0.238651	0.189871	0.203569	0.157215	0.168953	0.504619	0.193728	0.117542	0.242314	0.167	0.167519	0.112451	0.680664
0.283068	0.624791	0.428298	0.247211	0.716775	0.270923	0.190002	0.337918	0.278813	0.327853	0.227342	0.243849	0.699087	0.281958	0.173275	0.334234	0.246948	0.250549	0.184602	3.74563
0.307218	0.680321	0.506497	0.246806	0.73895	0.512997	0.188648	0.385564	0.339897	0.3667	0.248304	0.285704	0.771825	0.319883	0.1827	0.41871	0.307995	0.303169	0.250824	0.897935
0.19142	0.415797	0.316691	0.265004	0.325518	0.173864	0.12331	0.238747	0.224649	0.260574	0.174228	0.18084	0.569791	0.214543	0.12812	0.264774	0.186098	0.188801	0.134706	0.688377
0.180016	0.371423	0.332901	0.165949	0.325194	0.120522	0.122228	0.212425	0.218254	0.253919	0.17953	0.180614	0.556663	0.212438	0.118865	0.253794	0.179727	0.186676	0.133454	2.22799
0.336807	0.705674	0.616679	1.72563	1.49635	0.226213	0.203191	0.370987	0.395131	0.457077	0.319237	0.299107	0.854705	0.347401	0.19047	0.44671	0.324019	0.331203	0.253871	1.18202
0.694193	1.72154	1.42408	2.56311	5.31557	0.808002	0.424727	0.778388	0.845622	0.959188	0.648177	0.586026	1.68393	0.609191	0.398067	0.909458	0.66295	0.686943	0.583735	2.55832
0.70116	1.66684	1.48836	1.38552	2.94489	0.33974	0.456725	0.805708	0.918017	0.956482	0.662303	0.587117	1.7178	0.634012	0.440608	0.949422	0.709002	0.732592	0.669771	3.09276
0.375337	0.8665	0.870493	0.272412	0.451841	0.137294	0.238946	0.427934	0.518467	0.492354	0.360679	0.316168	1.02886	0.360558	0.226015	0.495522	0.400197	0.402562	0.374355	6.17593
0.434424	1.1897	1.11145	2.83918	1.35712	0.315322	0.298648	0.554852	0.628584	0.67811	0.446721	0.388813	1.2078	0.42254	0.302844	0.615015	0.46154	0.485372	0.442036	3.53537
0.760749	2.50719	2.53268	12.1668	12.6028	0.38408	0.479444	0.847545	1.12493	1.39298	0.797398	0.621083	2.00108	0.660202	0.489946	1.10518	0.770687	0.849739	0.692616	15.0761
1.24811	4.62785	5.26773	11.5458	11.7503	0.916004	0.686279	1.23768	1.88209	2.44262	1.28141	0.980752	2.83943	0.984603	0.714571	1.75773	1.23265	1.4979	1.14867	15.7527
1.2059	4.63092	4.89394	7.6086	14.6867	0.716946	0.703448	1.16782	2.05464	2.46793	1.27811	0.91052	2.9887	0.997701	0.704386	1.87752	1.31322	1.58356	1.1651	9.62446
0.968957	3.35139	3.7685	8.00581	16.5296	2.12906	0.546474	0.885263	1.68028	1.82593	1.00476	0.688184	2.23759	0.766092	0.517855	1.42126	1.0971	1.3145	1.08723	20.1373
1.09589	4.46548	5.34878	16.9681	22.3948	3.46132	0.601681	0.936292	2.12329	2.14322	1.16606	0.751171	3.15073	0.832035	0.537976	1.70765	1.2626	1.63674	1.29303	43.9999
1.34789	5.85159	7.36235	23.4666	28.6894	2.41534	0.745606	1.14902	2.61933	2.72374	1.43985	0.95984	3.77589	1.04197	0.666756	2.2513	1.60818	2.22216	1.63183	44.4645
1.52329	6.46821	8.45706	15.5927	25.9216	0.896599	0.961064	1.33122	3.12927	3.12774	1.72888	1.03269	4.11709	1.1326	0.869115	2.35817	1.78262	2.41858	2.00308	34.7743
1.36317	5.24143	7.10069	18.6676	19.7259	0.215236	0.824775	1.09996	2.95474	2.8223	1.59305	0.903164	3.46646	1.01342	0.723684	1.92279	1.56415	2.14092	1.76889	16.7386
1.82897	7.59354	9.84038	8.53499	39.5308	2.14915	1.0315	1.45181	4.10161	3.57118	2.1087	1.14218	4.79656	1.311	0.93539	2.67301	2.07071	2.85268	2.27289	21.8294
1.42456	6.01867	9.29124	6.69161	56.0449	2.76754	0.808801	1.05583	3.41464	2.51865	1.54323	0.900233	3.80616	1.06149	0.689829	1.9815	1.63353	2.3824	1.83342	38.2654
1.47148	6.62643	11.0435	20.0919	48.3143	2.41118	0.839428	1.12708	3.54462	2.64876	1.56622	0.942595	3.72441	1.10461	0.760251	2.04467	1.67743	2.56788	1.91565	104.819
1.5899	7.45924	11.6342	19.4185	43.205	3.36068	0.868963	1.21196	3.43719	2.58589	1.75219	1.01502	3.71411	1.18261	0.89945	1.88478	1.6371	2.43435	1.90513	85.4028
1.76788	7.84936	12.7675	13.7	33.9099	3.77502	0.993598	1.3202	3.60759	2.87261	1.94779	1.11628	4.14309	1.41035	1.03587	1.80251	1.69697	2.61448	1.99862	62.9605
1.79865	7.27833	12.5705	20.5345	31.7908	1.642	1.05294	1.25252	4.06504	2.44203	1.90309	1.06103	3.46061	1.32067	1.0031	1.66707	1.8489	2.97188	2.32274	45.3142
1.42205	5.83673	10.3606	30.3015	37.3185	1.17114	0.848249	1.02302	3.21559	2.03743	1.57376	0.925809	2.67074	1.13388	0.851617	1.34214	1.58587	2.53608	1.74075	37.1506
1.33491	4.94036	7.02218	26.6215	36.0931	1.7894	0.791014	0.984125	2.77879	1.71209	1.42932	0.879357	2.76353	1.12247	0.73349	1.24954	1.36435	1.96171	1.32018	47.8062
1.18128	3.80202	6.10386	29.7107	25.0225	1.6184	0.716236	0.850887	2.31963	1.33507	1.21976	0.778454	2.49429	0.971878	0.65327	1.03653	1.12496	1.53995	1.08563	83.6513
0.903758	3.06515	4.16221	24.8789	23.6079	1.72914	0.58337	0.710158	1.69485	1.0385	0.885156	0.617826	2.0568	0.811796	0.516319	0.813942	0.880915	1.20008	0.920559	74.0299
1.17203	3.27624	5.04007	12.3299	15.2856	0.944931	0.68757	0.826432	2.09188	1.26331	1.07191	0.766735	1.91466	0.969486	0.596336	0.963543	1.1297	1.44792	1.15737	61.137
0.825586	2.11523	2.99761	9.37878	9.85503	0.938632	0.493899	0.578801	1.46751	0.761501	0.763074	0.571102	1.29076	0.71715	0.385937	0.68307	0.778954	1.03821	0.896083	43.2676
0.788133	1.77012	2.53253	8.15681	8.41646	0.502684	0.470267	0.558689	1.3418	0.68504	0.72461	0.563762	1.30389	0.711013	0.375608	0.647477	0.764902	0.945773	0.885235	26.603
0.931806	1.97389	2.82142	2.78217	4.98476	0.800241	0.602022	0.715103	1.49577	0.846531	0.882888	0.68977	1.46945	0.892693	0.530905	0.697722	0.914978	1.10295	0.941339	20.1217
0.739984	1.78681	2.28342	4.52228	2.60516	1.58605	0.531463	0.658878	1.18199	0.688627	0.694751	0.585951	1.28967	0.735162	0.458816	0.608812	0.725362	0.835438	0.738435	9.35617
0.638967	1.47742	1.84667	5.7165	4.68339	0.472195	0.513577	0.599466	0.99558	0.592956	0.63395	0.506125	1.20454	0.664343	0.408306	0.500768	0.642251	0.69718	0.604016	12.0794
0.5045	1.10801	1.38931	4.11118	2.11919	0.219185	0.366049	0.462384	0.803605	0.447192	0.502263	0.42933	1.01095	0.573695	0.335468	0.403771	0.50155	0.534997	0.467784	10.4945
0.469333	0.942884	1.12509	1.24871	2.47184	0.251508	0.345248	0.414932	0.667724	0.4058	0.435362	0.386962	0.899757	0.512925	0.307965	0.382904	0.44983	0.470287	0.436684	6.69855
0.462838	0.89255	1.06208	0.202468	0.672905	0.290872	0.310575	0.396533	0.626912	0.41027	0.41617	0.389197	0.960374	0.533473	0.281303	0.393061	0.44916	0.471124	0.393722	3.59395
0.420368	0.774769	0.884235	0.758867	0.54518	0.815758	0.294563	0.374899	0.584498	0.35911	0.380651	0.336373	0.7768	0.47576	0.250466	0.396793	0.443107	0.430423	0.396925	2.13859
0.327408	0.552328	0.57909	0.457942	0.710684	0.199009	0.241806	0.288463	0.436586	0.259087	0.289364	0.247958	0.597554	0.369497	0.201949	0.288358	0.321363	0.317101	0.311514	2.18745
0.276914	0.453835	0.442574	0.145029	0.429692	0.11859	0.209397	0.257506	0.355127	0.206562	0.253725	0.227161	0.489434	0.319437	0.171722	0.240414	0.272005	0.263276	0.240376	1.39627
0.322972	0.573518	0.524583	0.416055	0.394042	0.310701	0.251459	0.329	0.403159	0.242084	0.276999	0.278836	0.581976	0.385274	0.184803	0.306119	0.320088	0.298205	0.311556	0.779668
0.451725	0.827562	0.856623	1.23483	0.621589	0.587617	0.356111	0.454584	0.584309	0.377047	0.407763	0.400348	0.842847	0.545885	0.296726	0.401288	0.452382	0.399851	0.411849	4.77958
0.441376	0.765587	0.844004	2.40495	1.14747	0.47142	0.367934	0.462151	0.560278	0.376955	0.42194	0.438529	0.810183	0.600433	0.315601	0.407365	0.447941	0.394099	0.370804	4.47102
0.426703	0.776584	0.79819	1.91832	1.21301	0.508049	0.357846	0.458455	0.528878	0.383148	0.391109	0.422368	0.79341	0.564175	0.307955	0.37529	0.405948	0.37308	0.344546	1.7946
0.457358	0.788683	0.851107	0.796445	0.639141	0.472924	0.402187	0.507919	0.564188	0.379028	0.414659	0.44532	0.752632	0.575408	0.33319	0.429089	0.473977	0.404361	0.426517	0.641729
0.327012	0.561453	0.612011	0.275398	0.288814	0.275875	0.298942	0.413499	0.409664	0.301779	0.308104	0.350743	0.551751	0.42266	0.273906	0.329083	0.361418	0.310305	0.277764	1.61721
0.266066	0.43575	0.48382	0.255568	0.778247	0.321025	0.231983	0.318377	0.334325	0.24053	0.247388	0.279833	0.491239	0.344996	0.201081	0.274378	0.304199	0.254113	0.234654	1.70139
0.360345	0.610893	0.651355	1.56225	0.957709	0.799109	0.328298	0.469302	0.450676	0.334076	0.346398	0.414799	0.659581	0.478995	0.293841	0.36409	0.430792	0.332266	0.332211	1.35122
0.349487	0.642217	0.702676	0.490873	0.529135	0.914228	0.316904	0.464439	0.415198	0.287677	0.310888	0.406913	0.620275	0.478865	0.254725	0.352222	0.431143	0.301143	0.350924	0.522355
0.34549	0.536176	0.690191	0.232318	0.665497	0.328938	0.296372	0.440595	0.421359	0.278688	0.312051	0.42576	0.562149	0.444235	0.261226	0.362753	0.424058	0.308915	0.344892	0.992052
0.45998	0.731809	0.869642	0.231095	0.298624	0.327972	0.424887	0.594665	0.540204	0.378084	0.412479	0.581599	0.671701	0.591155	0.350882	0.468672	0.547704	0.39106	0.440681	0.799934
1.1233	1.89782	2.41325	1.06387	3.21336	1.89265	1.08775	1.612	1.3523	0.842477	1.01088	1.4522	1.63138	1.38416	0.988732	1.20659	1.37125	0.89159	1.10116	5.08894
1.74919	3.23026	4.7474	1.59921	10.9454	6.31083	1.74574	2.83816	2.28629	1.33193	1.70969	2.7699	2.61566	2.48157	1.66501	2.03702	2.33323	1.42414	1.72118	14.2045
3.69807	8.03703	13.1397	6.47426	32.8995	17.8302	4.04453	6.82224	4.78247	3.06835	3.64241	7.03611	5.5582	5.61105	3.78852	3.92519	5.02411	2.88418	3.39276	35.3819
2.88068	5.94635	10.4354	3.4512	23.5028	16.2792	3.55251	5.5123	3.96694	2.29491	2.87729	5.46212	4.29958	4.37316	3.32061	3.02125	3.87994	2.27513	2.92612	31.5565
3.45034	6.97964	13.1542	10.3579	25.0506	38.6593	4.45125	6.44748	4.37203	2.57446	3.36388	6.68663	4.84801	4.78367	4.15791	3.39108	4.73805	2.69893	3.82753	44.6117
7.37053	18.7316	30.7658	26.3593	54.096	102.709	11.1265	15.6016	9.08633	5.76739	7.24653	15.278	10.1092	10.3905	8.81977	7.22308	10.2542	5.08878	8.58343	65.9682
11.7723	34.4031	63.4754	51.6403	67.9322	149.088	19.818	28.2233	17.4033	9.88072	13.0837	29.2263	18.8983	18.758	16.2106	13.5809	17.6347	8.65013	14.0575	87.4082
8.60901	25.3842	47.9333	19.1758	49.7069	104.752	13.5379	18.7438	12.8949	7.64135	8.92076	18.8672	17.7313	13.6934	9.84726	10.7894	12.6726	6.184	9.69825	30.1641
2.77535	6.44201	12.7666	9.05376	28.0237	38.209	3.72568	5.02708	3.62372	2.40994	2.7266	5.13303	4.41167	3.49309	3.10025	3.06824	3.71957	1.99564	2.76327	5.95565
2.10606	4.43881	10.1926	6.43177	25.8681	26.878	3.19652	4.05621	2.881	1.66817	2.22255	4.14548	3.07956	2.57227	2.84536	2.46305	2.61883	1.56692	2.14769	16.6085
4.57824	12.699	35.8174	8.51388	52.6615	37.6864	8.40369	10.9764	6.80302	4.19379	4.76007	11.0897	6.38132	5.57689	8.53639	5.60682	6.58903	3.41191	5.48192	151.376
9.20025	27.7703	81.5836	15.1575	51.7838	23.0379	17.3623	22.5982	13.6034	8.79677	9.7486	23.1655	12.8008	10.4455	17.7922	10.9373	12.412	6.0602	10.7075	216.643
16.3955	43.4491	154.619	26.3772	42.3046	42.4415	30.4453	37.0808	24.5075	15.0352	17.4086	41.8079	24.4955	19.2558	30.1086	20.2179	21.1246	10.302	17.4025	127.001
18.1247	53.1795	208.625	27.0334	29.1492	69.3612	31.4445	36.1055	27.218	17.339	18.9824	42.8818	25.6311	19.7777	32.2689	21.725	22.6158	11.2123	18.0042	112.559
16.9161	59.7501	186.582	21.6942	22.3884	68.585	33.0023	43.7375	25.349	18.8508	18.1526	44.6974	27.4094	19.0823	35.0525	20.8562	22.4403	10.8704	18.5373	78.4956
8.99986	31.1977	100.762	19.662	10.4576	56.7499	20.4106	26.7732	12.4433	9.78984	9.54238	24.0591	14.433	9.99219	21.164	10.5503	11.0414	5.32997	8.68652	39.2567
3.35688	11.2241	36.9059	16.3948	4.46452	46.2467	8.34859	10.1365	4.57549	4.2525	3.93341	8.87864	5.60045	3.92324	9.29407	4.28652	4.16813	2.13694	3.00706	14.8188
3.02206	9.17239	31.1464	9.01537	8.34469	24.9084	6.78346	7.55156	3.93995	3.34759	3.25736	6.78443	4.49024	3.19518	6.86107	3.35014	3.34982	1.70621	2.62518	15.6458
4.08676	12.298	38.6525	8.81766	7.46139	31.3479	8.69522	9.80647	5.01501	4.01273	4.2575	7.79679	6.17544	4.10887	9.84899	3.91748	3.98261	2.11099	3.25195	10.7397
3.59448	11.3659	33.0487	6.00666	5.68611	17.5585	7.78573	9.30312	4.59807	3.71451	3.52037	6.47198	6.21275	3.68502	8.95594	3.52779	3.6851	2.00409	3.25981	4.17434
2.34585	7.12582	22.2913	4.70541	6.50765	11.9218	4.76181	5.33484	3.20704	2.48964	2.33665	4.06172	4.1013	2.35367	5.6357	2.58583	2.6819	1.4305	2.38382	2.70347
2.59899	6.83916	22.004	4.82385	6.33037	9.0127	5.35883	5.71576	3.40575	2.7131	2.7171	4.29397	4.29707	2.54928	6.55016	2.66144	2.84857	1.53161	2.31498	3.66561
1.77837	4.63533	12.2581	3.48514	8.904	6.30394	4.02994	3.8816	2.18961	1.80472	1.77719	2.61743	2.94597	1.79728	3.92219	1.87847	1.92923	1.08086	1.67475	3.38365
1.75767	4.65377	11.96	3.91531	7.71873	4.98194	4.16277	3.60641	2.15443	1.75597	1.62896	2.40868	2.87125	1.67952	3.57979	1.86387	1.74913	1.01197	1.61801	1.72598
1.24455	2.91505	7.27101	4.30244	4.36809	2.75922	2.72344	2.43515	1.51886	1.29	1.16225	1.68703	1.97609	1.21301	2.29525	1.37079	1.26408	0.742531	1.19357	1.59791
1.39685	3.65586	7.74523	3.90805	5.55586	1.75011	2.68753	2.61092	1.53866	1.46283	1.15295	1.54053	2.25283	1.23594	2.14631	1.37773	1.25326	0.69628	1.17674	2.0212
0.960137	2.53266	4.94498	2.56161	6.84443	4.09988	1.83156	1.70443	1.05127	0.985079	0.805759	1.04534	1.72463	0.918454	1.46212	0.897018	0.832465	0.496477	0.749965	3.15463
0.913367	2.15237	3.71747	6.55073	10.1951	2.3307	1.74571	1.54914	1.0529	0.887351	0.807064	0.936832	1.63308	0.855522	1.33603	0.897345	0.842447	0.51634	0.767223	1.52746
0.913981	2.26919	4.11194	4.63151	9.05071	2.66305	1.59472	1.44989	1.02424	0.887587	0.703759	0.862978	1.42233	0.821006	1.05794	0.90846	0.862999	0.506051	0.829453	0.564302
0.629336	1.2977	2.21042	2.12924	7.48777	2.42425	1.06137	0.934762	0.757667	0.589914	0.542828	0.577856	0.981266	0.606683	0.746125	0.593415	0.592051	0.390202	0.547558	0.445371
0.415771	0.854589	1.35622	0.60186	1.95716	0.82915	0.683821	0.654939	0.501601	0.371628	0.372471	0.400415	0.73361	0.415233	0.519431	0.415568	0.399068	0.257208	0.387234	0.646366
0.337264	0.657066	0.964225	0.511426	1.07686	1.05176	0.514177	0.460146	0.376662	0.281328	0.279588	0.275258	0.5597	0.294964	0.347507	0.32426	0.313677	0.193427	0.324108	0.477728
0.437358	0.886082	1.38937	1.63352	2.405	2.71808	0.708783	0.634396	0.486395	0.387201	0.369747	0.385997	0.75547	0.404309	0.498667	0.405623	0.391372	0.245201	0.397231	0.459748
0.621399	1.28958	1.74387	2.53177	3.94141	1.96173	1.08932	0.952633	0.69057	0.58033	0.535482	0.558227	1.08199	0.617878	0.829418	0.542086	0.532953	0.377129	0.567815	0.187949
0.646581	1.3325	1.59553	3.04633	2.02757	1.07527	1.02979	0.972599	0.66506	0.584053	0.521001	0.535186	1.12007	0.632394	0.779104	0.539971	0.536061	0.363912	0.559016	0.0682383
0.530857	1.136	1.34925	2.53041	1.03253	0.686187	0.835282	0.81051	0.54779	0.485156	0.432903	0.459539	0.926504	0.508779	0.678767	0.465712	0.460867	0.290036	0.512458	0.381887
0.264671	0.543818	0.639072	2.5513	2.04203	1.859	0.400418	0.406051	0.298737	0.26093	0.237609	0.258535	0.588749	0.304501	0.320758	0.2834	0.253012	0.171524	0.25564	0.25652
0.425423	0.839273	0.876146	1.57594	1.66361	1.75975	0.620803	0.622084	0.432753	0.399773	0.373195	0.373655	0.958514	0.457334	0.50342	0.421538	0.365416	0.261686	0.377978	0.0799745
0.301225	0.609345	0.601373	1.59912	0.710887	0.818489	0.473928	0.436526	0.314939	0.282931	0.267889	0.268191	0.630559	0.31915	0.382966	0.28635	0.259041	0.183947	0.294135	0.0611258
0.46254	0.873456	0.922604	1.33166	0.70623	0.921863	0.673615	0.623621	0.474677	0.387001	0.417049	0.400653	0.887618	0.487739	0.548078	0.436242	0.390206	0.261127	0.442859	0.0593236
0.436447	0.766432	0.80859	2.07811	0.762071	1.01536	0.580581	0.532046	0.453654	0.330623	0.372933	0.352607	0.768794	0.429998	0.470189	0.425593	0.360004	0.259193	0.435687	0.225074
0.316297	0.565831	0.602225	1.04047	0.330853	0.652978	0.417565	0.393325	0.356717	0.278741	0.292954	0.276738	0.714496	0.339151	0.385643	0.314131	0.280649	0.209516	0.316277	0.35598
0.279736	0.45882	0.433087	0.637098	0.63174	0.178345	0.378941	0.361141	0.318263	0.239153	0.276249	0.261208	0.662476	0.316139	0.335268	0.271432	0.2489	0.194821	0.272518	0.334352
0.367546	0.580168	0.540688	0.224959	0.278385	0.119737	0.44995	0.434364	0.359332	0.298009	0.30452	0.281915	0.645142	0.346728	0.38024	0.321522	0.288146	0.21485	0.317203	0.161504
0.344947	0.557906	0.542697	0.663683	0.491931	0.255255	0.424566	0.423268	0.343623	0.285923	0.303915	0.281701	0.72588	0.364844	0.363603	0.321117	0.268717	0.209628	0.293673	0.310159
0.466587	0.771299	0.782446	0.91895	0.470306	0.172723	0.597189	0.553091	0.490018	0.410895	0.408268	0.377277	1.0148	0.531781	0.445823	0.454405	0.385686	0.301923	0.448517	0.673682
0.44022	0.791751	0.722207	1.1932	0.886553	0.270761	0.57782	0.582452	0.474857	0.400172	0.371098	0.365395	1.04982	0.510391	0.419077	0.463514	0.372111	0.294382	0.481712	0.176607
0.464589	0.797715	0.740154	0.874091	0.34719	0.520113	0.578546	0.5797	0.477663	0.406244	0.380742	0.390532	1.05392	0.521537	0.428474	0.457878	0.389061	0.283592	0.473713	0.0326551
0.449966	0.760794	0.68533	0.729407	0.18274	0.431794	0.550538	0.544106	0.450514	0.416382	0.374053	0.35782	0.942669	0.50099	0.392276	0.425508	0.34894	0.24997	0.426466	0.0030852
0.465547	0.855652	0.697539	1.2232	0.831033	0.224615	0.600003	0.615975	0.491843	0.413824	0.411351	0.380519	1.12511	0.572236	0.420154	0.43025	0.371775	0.272951	0.461045	0.12723
0.392747	0.663346	0.577862	0.637946	0.545536	1.8656	0.476686	0.477706	0.409387	0.318996	0.329309	0.318494	0.893428	0.465599	0.334309	0.337879	0.306102	0.228849	0.396088	0.438877
0.601914	1.00991	0.809825	0.170063	0.48098	1.72884	0.789622	0.73331	0.634443	0.497491	0.504132	0.463693	1.21178	0.703092	0.514128	0.553102	0.482594	0.374948	0.636362	0.277118
0.512994	0.793363	0.679533	0.076485	0.287662	1.04832	0.609238	0.560296	0.51331	0.400335	0.43708	0.390486	1.09184	0.602495	0.392083	0.495939	0.414396	0.305325	0.515129	0.160672
0.427259	0.726098	0.596722	0.0914032	0.516488	0.647933	0.528115	0.484797	0.466218	0.384473	0.35031	0.319526	0.963337	0.512792	0.324394	0.408609	0.352698	0.282521	0.458765	0.163133
0.426019	0.743253	0.567967	0.227114	0.200351	0.569246	0.520829	0.485695	0.483678	0.377547	0.357579	0.319104	0.933049	0.508666	0.315864	0.411476	0.358233	0.289284	0.463612	0.466324
0.350022	0.584388	0.436623	1.14441	0.610417	0.468231	0.412831	0.406452	0.353621	0.303308	0.272671	0.241301	0.793909	0.409338	0.266874	0.3111	0.262197	0.211939	0.346569	0.377499
0.339227	0.560808	0.396803	1.319	1.61528	1.4038	0.417149	0.394693	0.335986	0.29162	0.252308	0.220342	0.742188	0.384806	0.263474	0.289327	0.240083	0.187343	0.353801	0.212562
0.423062	0.646999	0.465525	1.99396	0.732287	0.886476	0.485419	0.444002	0.406303	0.362018	0.289985	0.264229	0.873016	0.463796	0.260875	0.385682	0.329911	0.247955	0.447494	0.0483724
0.412858	0.674309	0.487165	1.09783	0.808864	0.509766	0.515289	0.465982	0.418614	0.368057	0.316321	0.283532	0.960374	0.51503	0.273513	0.376137	0.337082	0.252529	0.428128	0.0395059
0.441598	0.67723	0.472296	1.20202	0.46705	0.379778	0.550984	0.486752	0.433101	0.380355	0.3459	0.311345	0.92749	0.541882	0.299638	0.37602	0.338147	0.255236	0.44023	0.0389721
0.473773	0.748396	0.482432	0.602613	0.200024	0.812166	0.60236	0.525168	0.46596	0.416361	0.335203	0.304189	0.96581	0.544684	0.317646	0.408017	0.356679	0.2728	0.487567	0.0138819
0.478611	0.780214	0.499573	0.965761	0.473595	0.409075	0.644359	0.540519	0.514514	0.397432	0.352924	0.306946	1.02061	0.54114	0.31446	0.440425	0.385768	0.297527	0.566502	0.0636478
0.408091	0.703038	0.436607	2.37275	0.205455	0.271316	0.586197	0.473698	0.449575	0.352271	0.307456	0.264935	0.823348	0.464277	0.278325	0.371733	0.337902	0.255208	0.527816	0.0705401
0.433115	0.680611	0.445517	1.0041	0.281918	0.604296	0.605604	0.511986	0.48196	0.359939	0.344889	0.294716	0.828639	0.513444	0.306343	0.395543	0.353219	0.258079	0.529412	0.0743285
0.47261	0.706798	0.473009	2.65775	1.02837	0.965311	0.58918	0.527575	0.505598	0.395283	0.382873	0.307011	0.942165	0.567364	0.299008	0.416193	0.372643	0.281608	0.4897	0.0774312
0.426897	0.648799	0.446163	0.777091	0.957518	0.803313	0.486489	0.432733	0.468193	0.349088	0.333054	0.260677	0.747502	0.478868	0.229376	0.382409	0.323142	0.250992	0.448743	0.226064
0.58943	0.856418	0.536858	0.162805	1.17587	0.417676	0.658403	0.63403	0.628988	0.45033	0.458604	0.352481	1.00655	0.623939	0.314639	0.528688	0.466529	0.357853	0.664409	0.377587
0.617793	0.995357	0.619603	0.422286	0.926278	0.545468	0.7668	0.72649	0.709423	0.509061	0.474771	0.386939	1.17396	0.696106	0.334437	0.560497	0.508079	0.377145	0.689128	0.0605068
0.604766	0.891925	0.594448	1.42953	1.33983	0.950773	0.808701	0.683175	0.747938	0.485465	0.49333	0.40221	1.25206	0.709692	0.353735	0.589154	0.523277	0.424318	0.743205	0.0087081
0.575689	0.881641	0.56725	1.08614	0.731302	1.4842	0.773011	0.672873	0.749331	0.453637	0.508086	0.389306	1.15651	0.661407	0.36439	0.599558	0.55781	0.431113	0.723312	0.037596
0.598695	0.873784	0.521156	0.761776	1.24579	0.421592	0.737841	0.643777	0.717241	0.457499	0.502919	0.379712	1.10773	0.670936	0.364901	0.548777	0.518963	0.415124	0.638808	0.180297
0.413116	0.570862	0.375642	0.721376	1.17261	0.339484	0.477049	0.445487	0.521801	0.301019	0.36079	0.267937	0.815523	0.490939	0.246919	0.38902	0.382255	0.325296	0.431939	0.103223
0.362285	0.468691	0.345233	0.349982	1.30227	0.14677	0.402877	0.385505	0.428043	0.264477	0.314844	0.233866	0.688408	0.408506	0.210103	0.31186	0.326569	0.293469	0.35539	0.177564
0.535299	0.757266	0.565191	0.251123	0.618076	0.498989	0.60252	0.571645	0.648554	0.40016	0.467336	0.346393	0.956901	0.622835	0.309912	0.527014	0.502536	0.426653	0.567998	0.0782249
0.497303	0.655359	0.481202	0.471442	1.19541	0.394805	0.587072	0.531251	0.660291	0.337098	0.450191	0.328126	0.852083	0.612189	0.27299	0.523777	0.507497	0.458917	0.575922	0.03143
0.514778	0.792142	0.473579	0.881379	1.05106	0.296154	0.654654	0.631249	0.643228	0.373158	0.458459	0.330226	0.876755	0.607722	0.304805	0.5248	0.501548	0.442881	0.576353	0.038852
0.541121	0.802225	0.494937	0.631779	1.14181	0.297368	0.664887	0.659953	0.678706	0.388933	0.494603	0.347804	0.96839	0.637917	0.344929	0.520946	0.508036	0.446804	0.51735	0.0447796
0.67765	0.958918	0.624565	0.860935	0.732219	0.177933	0.764131	0.756476	0.859522	0.45391	0.60994	0.413154	1.17444	0.744623	0.403253	0.645724	0.634057	0.559908	0.671507	0.286748
0.476694	0.638953	0.438712	0.830843	0.332786	0.20436	0.616319	0.580278	0.676096	0.29672	0.4503	0.309684	0.830794	0.549235	0.307427	0.472881	0.4735	0.436507	0.514957	0.317003
0.422767	0.60933	0.426495	0.325734	0.451276	0.224001	0.528852	0.5368	0.556896	0.28937	0.381002	0.274278	0.789194	0.494465	0.26733	0.389349	0.385523	0.355869	0.416013	0.0951353
0.42793	0.609089	0.412361	0.174597	1.19819	0.159648	0.523423	0.511638	0.542958	0.302417	0.369967	0.263924	0.689533	0.492414	0.249328	0.356768	0.379559	0.377873	0.422132	0.16495
0.49164	0.706258	0.479139	0.223147	0.691589	0.59268	0.521571	0.603934	0.617564	0.363852	0.430626	0.337996	0.891975	0.613167	0.279609	0.469799	0.491622	0.4553	0.492409	0.354022
0.437435	0.596936	0.424122	0.700295	0.341891	0.332205	0.474355	0.516311	0.576197	0.314537	0.402913	0.299537	0.805746	0.522909	0.247839	0.428306	0.448404	0.425103	0.432082	0.0585829
0.30695	0.407118	0.29998	0.459732	0.855644	0.166043	0.343311	0.354756	0.368632	0.210469	0.289091	0.190322	0.52045	0.338796	0.200855	0.25877	0.281202	0.251614	0.270609	0.0355361
0.296097	0.376578	0.275081	1.11964	0.488429	0.32631	0.301193	0.337353	0.3324	0.187917	0.278738	0.196234	0.481729	0.343601	0.196415	0.217724	0.231192	0.221999	0.215965	0.0591473
0.428864	0.534076	0.402029	0.952838	0.504625	0.280658	0.431967	0.480278	0.533478	0.283474	0.395935	0.295918	0.798436	0.516019	0.249492	0.335405	0.371884	0.369883	0.35191	0.063711
0.428237	0.602181	0.42724	0.514611	0.359418	0.225964	0.444318	0.492746	0.524417	0.30114	0.365382	0.258816	0.781205	0.469729	0.236434	0.346705	0.376639	0.33791	0.377511	0.300945
0.321124	0.36239	0.26324	0.577643	0.507252	0.170884	0.303615	0.342982	0.381606	0.198861	0.288284	0.196598	0.576143	0.371463	0.174326	0.254704	0.275519	0.258913	0.251881	0.346869
0.298757	0.302463	0.236908	0.786309	0.294905	0.230862	0.277239	0.3095	0.351703	0.177837	0.286566	0.190095	0.548642	0.345176	0.165371	0.235945	0.258616	0.240992	0.226447	0.319102
0.464888	0.505627	0.412498	0.353718	0.542801	0.372799	0.447093	0.466845	0.545092	0.284692	0.398399	0.268226	0.749814	0.472813	0.25103	0.361934	0.396099	0.330999	0.374463	0.09951
0.422838	0.433659	0.346602	0.226749	1.64011	0.634415	0.393888	0.424884	0.515155	0.248121	0.368021	0.255561	0.713907	0.46518	0.219519	0.368024	0.385494	0.341915	0.346529	0.0653239
0.521359	0.514429	0.394427	1.64144	1.48256	0.427403	0.497979	0.529507	0.557499	0.301719	0.430368	0.302287	0.781054	0.55752	0.250296	0.421129	0.446184	0.362025	0.419317	0.203868
0.475319	0.43921	0.347758	0.804604	0.482565	0.227477	0.420339	0.449416	0.512126	0.25705	0.386448	0.27024	0.702129	0.480158	0.221608	0.359436	0.374316	0.317608	0.363277	0.35282
0.454251	0.43486	0.314143	0.191788	0.389494	0.520762	0.421299	0.487624	0.496239	0.24412	0.365706	0.264152	0.70493	0.462708	0.236592	0.321655	0.355223	0.297826	0.337097	0.386851
0.347748	0.341423	0.252889	0.218866	0.358681	0.460305	0.324042	0.368489	0.392558	0.194614	0.299462	0.209308	0.56729	0.372232	0.181106	0.273094	0.301248	0.246702	0.259518	0.0700606
0.487144	0.448043	0.335713	0.45977	0.554755	0.172771	0.451564	0.491011	0.513465	0.272073	0.40251	0.27314	0.686038	0.49626	0.256853	0.355396	0.399351	0.329975	0.380929	0.0658866
0.526505	0.498422	0.404281	0.198759	0.877355	0.121923	0.464897	0.527572	0.557883	0.282211	0.411131	0.3009	0.700276	0.513796	0.265479	0.414475	0.433017	0.352771	0.455898	0.428655
0.455662	0.431673	0.359429	0.644246	0.824221	0.319185	0.401571	0.461777	0.459878	0.263695	0.351404	0.260468	0.638306	0.431499	0.239046	0.348504	0.359305	0.287061	0.34819	0.112826
0.519382	0.462571	0.370267	0.389806	0.472691	0.438527	0.441342	0.483634	0.486166	0.273152	0.376101	0.265439	0.648971	0.449141	0.259386	0.3641	0.376036	0.306046	0.377354	0.059142
0.526683	0.455521	0.327672	0.483164	1.27833	1.23484	0.428904	0.504631	0.485799	0.257635	0.388895	0.272153	0.62504	0.458378	0.248804	0.376544	0.4087	0.316627	0.408851	0.43892
0.527827	0.426064	0.316015	0.471101	0.940602	1.39091	0.431419	0.497554	0.49387	0.26952	0.38118	0.28348	0.621724	0.461714	0.242823	0.405076	0.439764	0.345458	0.422151	0.235591
0.6802	0.500323	0.411955	0.733953	0.942095	1.33029	0.527747	0.56878	0.650848	0.34535	0.499483	0.335149	0.708322	0.581912	0.289011	0.479245	0.529356	0.415395	0.559425	0.0401431
0.651282	0.44758	0.386061	0.604951	0.895266	1.8955	0.513199	0.530533	0.626367	0.306033	0.489919	0.324927	0.65541	0.559597	0.28595	0.468962	0.506423	0.407884	0.518095	0.21992
0.527739	0.369808	0.279695	1.34021	1.06964	1.20326	0.359906	0.416903	0.465898	0.243621	0.350882	0.248523	0.502138	0.430524	0.211816	0.370851	0.414507	0.311952	0.403366	0.368158
0.610438	0.425131	0.32456	1.51602	0.655241	1.2785	0.450842	0.502993	0.567673	0.264071	0.425814	0.304358	0.618261	0.518386	0.256107	0.448561	0.478271	0.385166	0.510646	0.791075
0.553443	0.362083	0.288057	1.11972	1.53212	1.41231	0.424816	0.425175	0.506729	0.23375	0.376133	0.263227	0.589808	0.464182	0.230809	0.373298	0.43653	0.339324	0.468627	0.300991
0.634746	0.348541	0.304455	3.15481	0.81144	1.21977	0.477513	0.476424	0.576658	0.259505	0.448635	0.325519	0.615045	0.547495	0.278784	0.436524	0.515598	0.416865	0.547406	0.209066
0.761458	0.508947	0.402107	1.17825	0.787026	0.399321	0.54993	0.584515	0.657915	0.324114	0.464627	0.366198	0.772716	0.605122	0.294175	0.57	0.642831	0.469535	0.728687	0.0858932
0.606894	0.395109	0.327901	1.15418	0.488929	0.67712	0.456221	0.480519	0.565228	0.254287	0.406476	0.316368	0.699729	0.526209	0.257682	0.473898	0.516481	0.383225	0.599477	0.0629379
0.651615	0.419747	0.326053	0.796748	0.830388	1.26207	0.526996	0.505648	0.554722	0.265292	0.433544	0.333543	0.658508	0.535603	0.292689	0.45046	0.500242	0.375375	0.60494	0.236147
0.703061	0.453453	0.38	0.591754	1.16091	1.56236	0.526649	0.52029	0.58558	0.292495	0.449674	0.346559	0.757366	0.558607	0.307985	0.484804	0.546439	0.391163	0.649558	0.0514643
0.698027	0.449492	0.377458	0.787843	0.522143	1.84655	0.521562	0.495321	0.600737	0.311574	0.455532	0.33117	0.744799	0.560028	0.344014	0.489528	0.558037	0.405073	0.695684	0.0562292
0.809552	0.506722	0.40327	0.8676	0.65816	0.683334	0.58439	0.545303	0.644559	0.329406	0.494246	0.353909	0.769328	0.585002	0.348652	0.515884	0.592442	0.422945	0.721949	0.0330084
0.686389	0.424853	0.33063	1.33378	0.299688	0.924616	0.500401	0.481296	0.556283	0.261203	0.425744	0.308882	0.65405	0.497331	0.300694	0.427764	0.506633	0.359925	0.63268	0.285323
0.73745	0.505215	0.395886	1.30476	0.671599	1.77792	0.515807	0.49246	0.563927	0.291791	0.421811	0.320157	0.657364	0.481373	0.322	0.443401	0.516005	0.364159	0.636339	0.21217
0.769284	0.515763	0.358732	0.50642	0.670498	3.29623	0.527851	0.545013	0.605029	0.33954	0.442885	0.32965	0.803785	0.520961	0.340244	0.443657	0.511384	0.375223	0.620932	0.100392
0.666547	0.416786	0.332962	2.30704	0.459223	2.65065	0.43866	0.459904	0.539774	0.264109	0.404116	0.305514	0.662986	0.454783	0.303655	0.438765	0.500954	0.366396	0.61848	0.329561
0.787659	0.532921	0.391845	3.51212	0.332112	2.16771	0.541729	0.567931	0.624352	0.334822	0.47859	0.351213	0.821951	0.537153	0.382916	0.471904	0.548645	0.40736	0.632473	0.116218
0.729778	0.445947	0.35635	2.1256	1.15467	1.11119	0.47227	0.503416	0.602211	0.289078	0.478303	0.356942	0.797513	0.537015	0.363009	0.435923	0.539538	0.403695	0.568133	0.616609
0.632638	0.413319	0.300468	0.915394	0.606067	0.82149	0.427993	0.458843	0.52368	0.261786	0.418407	0.315096	0.646051	0.420785	0.325923	0.374518	0.458504	0.322496	0.475434	0.816327
0.64745	0.430764	0.293007	1.61353	1.48754	1.39399	0.442526	0.455365	0.504099	0.282366	0.376095	0.303066	0.68111	0.432613	0.284722	0.377915	0.451018	0.317896	0.441899	0.1206
0.706787	0.503731	0.332086	1.21285	1.01848	1.45046	0.475627	0.492846	0.551505	0.300623	0.391451	0.298387	0.704594	0.442961	0.30705	0.403109	0.482126	0.333718	0.520085	0.0327091
0.686191	0.430942	0.314913	0.334606	0.809202	0.622691	0.455185	0.422085	0.576247	0.258902	0.395663	0.297885	0.605224	0.450667	0.270217	0.437641	0.494535	0.347758	0.491898	0.0572951
0.772841	0.464849	0.335686	1.29917	0.284819	1.55375	0.549463	0.499829	0.644331	0.268294	0.468598	0.344041	0.676228	0.522902	0.33384	0.445588	0.549881	0.425181	0.509511	0.173882
0.727586	0.453749	0.325824	1.54142	1.68152	1.12012	0.560764	0.524329	0.619457	0.279865	0.468388	0.348098	0.692908	0.519652	0.358399	0.432429	0.517091	0.393353	0.48167	0.0673535
0.873331	0.52981	0.368601	0.967066	3.04903	1.10153	0.66753	0.672008	0.76194	0.351722	0.588713	0.425115	0.868146	0.606048	0.479823	0.535412	0.630561	0.472708	0.565272	0.0383494
0.802778	0.492119	0.326733	1.43123	1.36555	1.71173	0.669813	0.596728	0.689586	0.323053	0.550691	0.37999	0.740163	0.541075	0.448512	0.465351	0.562531	0.441188	0.511074	0.251162
0.654831	0.391153	0.275836	1.21656	0.542681	2.16898	0.52081	0.497344	0.576289	0.256538	0.457662	0.330334	0.683794	0.450376	0.335097	0.399412	0.477466	0.362048	0.425085	0.0952746
0.56664	0.330394	0.216893	1.56026	0.423512	1.65634	0.434086	0.411904	0.498217	0.235127	0.398948	0.286343	0.629088	0.391177	0.297489	0.358128	0.392715	0.323202	0.349989	0.0489935
0.469792	0.289924	0.206972	2.69473	0.682665	0.487091	0.360861	0.345731	0.40494	0.213325	0.337418	0.247548	0.560445	0.354754	0.223399	0.297252	0.336021	0.258851	0.285371	0.224046
0.550342	0.344546	0.245438	0.947857	1.65408	0.228618	0.427478	0.418664	0.494374	0.250532	0.394599	0.304341	0.630977	0.430629	0.290749	0.36032	0.413904	0.299625	0.352762	0.182105
0.474871	0.295891	0.210578	0.952132	1.30054	0.610239	0.388843	0.359669	0.462178	0.207597	0.358117	0.274536	0.553294	0.383693	0.276217	0.330351	0.382534	0.287729	0.31339	0.366347
0.483157	0.293182	0.225193	0.575577	0.657488	0.888215	0.361539	0.328152	0.467257	0.197633	0.343796	0.247478	0.539819	0.35651	0.244563	0.324235	0.374068	0.298205	0.312779	0.34665
0.521544	0.331683	0.27454	0.656137	1.48046	0.584794	0.388642	0.370378	0.518083	0.237636	0.39366	0.286738	0.651105	0.411513	0.273341	0.372393	0.411474	0.312849	0.303081	0.477959
0.519989	0.38349	0.302757	0.617714	0.611793	0.371985	0.389947	0.401339	0.53254	0.28822	0.388645	0.30812	0.722139	0.430853	0.290041	0.377255	0.398122	0.310668	0.308467	0.348269
0.656236	0.517548	0.365347	0.84011	0.347031	1.34767	0.513386	0.487737	0.643826	0.330221	0.449196	0.356037	0.793571	0.484411	0.343827	0.450088	0.48583	0.36677	0.426073	0.0602197
0.522553	0.366	0.308115	1.01339	0.527723	0.65583	0.418577	0.387261	0.542233	0.252138	0.375665	0.285347	0.618088	0.397171	0.277481	0.38307	0.424364	0.331969	0.391813	0.259078
0.464798	0.323496	0.261088	1.40181	0.937327	0.145623	0.360959	0.343398	0.490737	0.226608	0.339375	0.262483	0.550633	0.353494	0.2284	0.353692	0.383935	0.313638	0.356794	0.462469
0.449665	0.351138	0.27708	3.88011	1.42092	0.509344	0.359602	0.348981	0.489824	0.248138	0.337012	0.271431	0.638356	0.366227	0.223029	0.38568	0.409504	0.319821	0.362072	0.516265
0.400249	0.314536	0.25082	3.11493	1.02475	0.860292	0.33987	0.322373	0.436232	0.22706	0.306979	0.237567	0.554511	0.325318	0.22448	0.344941	0.361597	0.289566	0.324082	0.105582
0.527161	0.416191	0.307898	0.659302	1.83769	0.357084	0.468715	0.445276	0.584894	0.306466	0.417292	0.33215	0.758817	0.434652	0.298065	0.438345	0.492203	0.40638	0.422317	0.0597284
0.442671	0.367285	0.27904	0.320291	1.92449	0.135345	0.38435	0.400565	0.480368	0.269466	0.364453	0.281608	0.674236	0.382184	0.251603	0.371725	0.412305	0.313928	0.362356	0.0381809
0.451909	0.359008	0.261003	0.282634	0.711724	0.119193	0.368362	0.401427	0.501632	0.278482	0.395916	0.297218	0.732601	0.396783	0.26149	0.380919	0.422272	0.340089	0.347181	0.146234
0.349509	0.293098	0.188869	1.11087	2.11114	0.331976	0.296257	0.333192	0.376461	0.230803	0.301003	0.212151	0.53664	0.272125	0.223412	0.279475	0.3252	0.247542	0.274001	0.666527
0.356651	0.315712	0.204572	3.79046	1.22662	0.621621	0.295699	0.322786	0.359497	0.22738	0.282416	0.196802	0.503415	0.259055	0.207198	0.28167	0.311602	0.220507	0.269678	0.303889
0.527423	0.48262	0.322947	3.50951	2.25627	1.01097	0.423746	0.468373	0.543993	0.322801	0.393773	0.284367	0.818806	0.405568	0.249259	0.456891	0.484269	0.333164	0.408098	0.406882
0.591007	0.506575	0.342484	1.34352	2.32625	1.06384	0.475045	0.521419	0.625491	0.382119	0.469502	0.334926	0.926396	0.461858	0.289127	0.529577	0.566609	0.405023	0.477546	0.167946
0.521054	0.492161	0.286526	3.5858	1.37734	0.334703	0.449383	0.522356	0.517496	0.353155	0.40314	0.298726	0.822227	0.413222	0.284226	0.452074	0.481094	0.337624	0.409468	0.233671
0.518119	0.480367	0.293088	3.0459	0.653751	1.54589	0.438499	0.51183	0.513984	0.360667	0.408997	0.312888	0.819738	0.423085	0.293984	0.430873	0.469813	0.349132	0.384126	0.102781
0.482011	0.443378	0.302812	0.904272	0.409174	0.873686	0.391384	0.457427	0.465516	0.324866	0.341761	0.286589	0.759932	0.410853	0.254141	0.385976	0.425768	0.318558	0.373021	0.0548494
0.369548	0.374266	0.254089	0.489037	0.324365	0.20551	0.320108	0.368616	0.333156	0.266279	0.264767	0.222605	0.583338	0.307128	0.213625	0.289872	0.317354	0.230046	0.283126	0.0616169
0.487919	0.493341	0.344232	0.16097	0.71673	0.121373	0.400983	0.464527	0.431491	0.357425	0.338994	0.295594	0.723886	0.387961	0.26676	0.375936	0.397412	0.289495	0.390709	0.0693161
0.573588	0.564253	0.409977	0.493609	0.556254	0.392017	0.48492	0.52453	0.520273	0.425458	0.390696	0.347802	0.894222	0.465314	0.259033	0.478637	0.529325	0.376481	0.439482	0.171606
0.739117	0.76547	0.502273	2.38366	1.02875	0.818701	0.671601	0.725324	0.687669	0.545629	0.49891	0.449575	1.10342	0.6131	0.354032	0.637839	0.675892	0.499007	0.608631	0.285331
0.540326	0.482386	0.343533	1.90579	1.09799	0.190643	0.507658	0.491418	0.494779	0.386944	0.385876	0.337961	0.782443	0.45712	0.262085	0.471065	0.507562	0.379681	0.428289	0.0919602
0.600132	0.518304	0.353527	1.10278	0.74151	0.165498	0.556263	0.55736	0.585929	0.409843	0.4419	0.359829	0.988502	0.510566	0.279816	0.524037	0.550682	0.393401	0.511549	0.0834166
0.757929	0.702882	0.423886	1.95979	0.923465	0.353876	0.716268	0.74623	0.713138	0.528743	0.515844	0.452725	1.27749	0.663607	0.340547	0.645737	0.670043	0.483883	0.63595	0.232429
0.808928	0.754055	0.498712	1.01264	1.15481	1.0744	0.811081	0.782299	0.81039	0.569635	0.606149	0.520187	1.2821	0.769378	0.360015	0.687804	0.733619	0.571082	0.661734	0.428019
0.974898	0.803806	0.550075	3.58542	1.12679	1.00183	0.952048	0.883806	0.915831	0.602857	0.705972	0.589602	1.33883	0.82239	0.460812	0.77373	0.838822	0.677622	0.858278	0.132218
0.888166	0.81333	0.529919	2.20182	2.48423	1.43471	0.875734	0.864236	0.850147	0.544231	0.628968	0.532159	1.17656	0.73385	0.453129	0.689168	0.750112	0.595112	0.852199	0.250076
0.757701	0.760447	0.496462	2.53448	1.34469	1.48356	0.731299	0.741289	0.736912	0.502639	0.495643	0.427574	1.05336	0.620971	0.338905	0.608873	0.664153	0.532908	0.726895	0.408833
0.794444	0.791095	0.543116	2.80408	1.36242	1.62549	0.800661	0.779438	0.813499	0.523577	0.543244	0.456145	1.11813	0.676972	0.363302	0.643232	0.728061	0.596917	0.789773	0.185655
0.972854	0.874481	0.62281	1.25734	0.895741	2.38223	0.949004	0.842762	0.991875	0.583369	0.712697	0.543381	1.23988	0.758644	0.476691	0.718359	0.861267	0.721233	0.925003	0.0804093
1.01651	0.928233	0.652199	0.740575	1.3707	1.14683	0.979285	0.891193	0.976456	0.668114	0.715191	0.553821	1.31762	0.776269	0.501052	0.758108	0.850628	0.696879	0.914056	0.0118324
0.851877	0.790551	0.561421	1.68409	0.621682	0.786453	0.831552	0.806956	0.84262	0.586064	0.645142	0.490044	1.1196	0.69905	0.464216	0.626596	0.744248	0.63535	0.774046	0.100816
0.732453	0.587933	0.42769	2.03568	0.493561	0.231111	0.627732	0.64752	0.746091	0.469625	0.534251	0.415822	0.958828	0.602588	0.323338	0.588322	0.644192	0.597778	0.690377	0.324402
0.604957	0.48433	0.369265	2.26846	0.39032	0.611618	0.50374	0.551266	0.631161	0.39115	0.471873	0.366004	0.775535	0.526743	0.273722	0.481069	0.527667	0.500568	0.542141	0.378646
0.640099	0.578059	0.422663	1.87793	0.998646	0.580789	0.560961	0.595282	0.685452	0.440546	0.497857	0.388023	0.911566	0.55066	0.291046	0.555959	0.59541	0.539835	0.66669	0.273161
0.642066	0.56548	0.395787	1.01307	0.622316	0.473503	0.532758	0.588917	0.649857	0.424346	0.495516	0.380765	0.779982	0.545523	0.285095	0.505374	0.56672	0.525155	0.650965	0.102159
0.540891	0.504239	0.357936	1.40248	0.980328	0.486792	0.478125	0.501404	0.570707	0.405245	0.430291	0.352936	0.717607	0.478608	0.259491	0.46747	0.507347	0.502354	0.589091	0.353283
0.629713	0.655745	0.448997	0.907783	1.51107	1.54154	0.510268	0.593273	0.663999	0.485525	0.490795	0.416674	0.881824	0.581378	0.277902	0.547865	0.592545	0.589313	0.621059	0.0934459
0.614161	0.649594	0.398457	1.18607	0.904031	0.586061	0.51844	0.599367	0.634821	0.44056	0.467405	0.387797	0.814893	0.530959	0.283478	0.505034	0.570975	0.570724	0.647153	0.0541179
0.534122	0.530808	0.337429	0.639958	2.27579	0.348353	0.449223	0.511305	0.576223	0.383969	0.416614	0.336673	0.775643	0.483243	0.243962	0.463006	0.507544	0.50828	0.567084	0.0209147
0.567728	0.588369	0.367915	1.41116	1.04884	0.274573	0.46738	0.53765	0.631189	0.445991	0.466963	0.360749	0.947409	0.556182	0.274835	0.482302	0.539743	0.561132	0.571449	0.0615589
0.431994	0.41839	0.23932	1.16941	0.749814	0.272889	0.353737	0.405439	0.46507	0.300666	0.347549	0.264936	0.562316	0.390947	0.197046	0.3457	0.403483	0.436672	0.468174	0.062455
0.378058	0.363064	0.21196	0.442509	0.688671	0.254714	0.320666	0.359428	0.409075	0.276374	0.3222	0.231914	0.50261	0.334559	0.20287	0.294321	0.354768	0.386461	0.375913	0.0812549
0.510213	0.504493	0.292085	0.524552	1.98423	0.982232	0.479106	0.522449	0.568044	0.362021	0.4392	0.326765	0.669018	0.462024	0.287468	0.394646	0.495852	0.518968	0.550331	0.0715744
0.519038	0.492251	0.31157	0.313477	0.887437	0.551384	0.449922	0.524482	0.56505	0.344191	0.430196	0.328161	0.639389	0.47424	0.272563	0.412556	0.48986	0.499932	0.530735	0.0130308
0.538592	0.464567	0.296628	0.246144	0.689801	0.835143	0.487247	0.499411	0.597751	0.324874	0.459176	0.33103	0.627804	0.484612	0.275031	0.402889	0.499023	0.537685	0.556191	0.126181
0.378869	0.367782	0.213636	0.161737	0.437095	0.337662	0.361428	0.404327	0.434276	0.253281	0.3351	0.255666	0.538153	0.359849	0.225193	0.306707	0.356568	0.381794	0.363775	0.283479
0.455664	0.455892	0.236129	0.277593	0.361577	0.3545	0.449127	0.519225	0.487328	0.311821	0.379456	0.297213	0.646128	0.409747	0.26649	0.34998	0.428392	0.460597	0.449857	0.170687
0.51764	0.489167	0.269751	0.749368	0.847899	1.95167	0.498611	0.595307	0.544471	0.359361	0.44799	0.354913	0.70053	0.494133	0.307485	0.41445	0.528488	0.560958	0.513042	1.02597
0.409463	0.382018	0.198542	1.56388	1.39978	0.597048	0.391904	0.488446	0.44267	0.265065	0.363781	0.2821	0.57342	0.417967	0.242536	0.335758	0.438986	0.483169	0.442749	0.987679
0.382142	0.385078	0.20695	1.68302	0.982552	1.72752	0.390736	0.460307	0.413211	0.268823	0.341486	0.255726	0.529348	0.380661	0.248788	0.331698	0.413317	0.449263	0.417629	1.11975
0.423368	0.449518	0.228691	1.0733	0.671337	1.9942	0.433733	0.518597	0.450381	0.306696	0.377802	0.291102	0.58224	0.408596	0.28085	0.34181	0.462548	0.488292	0.424983	0.698626
0.440337	0.429483	0.227835	3.05809	0.861909	1.08568	0.475439	0.585651	0.491521	0.33489	0.409825	0.329711	0.644754	0.491118	0.288695	0.386886	0.501563	0.553765	0.44279	0.567282
0.363761	0.36664	0.196529	1.09435	0.251385	1.50279	0.40122	0.495148	0.399908	0.242104	0.333647	0.272234	0.538258	0.400435	0.249896	0.309966	0.405386	0.441708	0.372263	0.13615
0.325856	0.318727	0.200909	0.914169	0.169579	1.15256	0.310932	0.388916	0.352116	0.224912	0.273087	0.2194	0.465773	0.328505	0.205435	0.267085	0.357873	0.389635	0.330658	0.0681425
0.238273	0.232203	0.141039	0.52918	0.288007	0.320446	0.222075	0.283855	0.248715	0.170789	0.21074	0.171512	0.35211	0.261159	0.150543	0.199489	0.26137	0.280475	0.218299	0.069222
0.251746	0.267721	0.142272	0.361871	0.30043	0.227629	0.243589	0.33978	0.239363	0.182407	0.220653	0.181173	0.423955	0.273373	0.178775	0.20609	0.275411	0.262937	0.196202	0.0572551
0.41154	0.452557	0.20227	1.29512	0.352693	1.16642	0.401958	0.590914	0.408124	0.301118	0.379088	0.293586	0.671376	0.441792	0.279643	0.348054	0.481193	0.458358	0.325149	0.0242696
0.412607	0.432378	0.217108	0.46882	0.62191	2.6297	0.396301	0.608909	0.399087	0.302499	0.371116	0.294388	0.651778	0.436345	0.280075	0.34899	0.499285	0.464334	0.329851	0.0479676
0.44367	0.465998	0.226322	0.278142	0.677203	2.81239	0.421046	0.68063	0.436661	0.31876	0.409952	0.315972	0.700004	0.469807	0.293006	0.380127	0.544578	0.465788	0.349415	0.0436787
0.471575	0.527035	0.274605	0.0867706	0.721028	1.45655	0.410501	0.714889	0.456531	0.355362	0.424959	0.338506	0.73058	0.497022	0.297125	0.412895	0.604178	0.525273	0.366737	0.0426555
0.552888	0.591782	0.311432	0.27541	0.327426	0.643135	0.555764	0.90703	0.521197	0.398923	0.531816	0.403717	0.826624	0.607102	0.387541	0.440521	0.680236	0.593397	0.419267	0.116495
0.583956	0.638261	0.332642	0.417955	0.604818	0.473264	0.611599	0.929947	0.567798	0.465284	0.584277	0.42299	0.93658	0.640219	0.46038	0.466501	0.737069	0.648902	0.431377	0.0353346
0.634521	0.770398	0.402533	1.59899	0.548942	0.575813	0.629146	1.02284	0.618982	0.51394	0.59923	0.476657	0.993492	0.697071	0.443073	0.540589	0.832706	0.699898	0.509691	0.0194959
0.55943	0.684447	0.291291	1.53146	0.347485	0.459481	0.577216	0.993674	0.538185	0.474947	0.520496	0.430065	0.952843	0.66247	0.380151	0.513582	0.750599	0.654496	0.432422	0.0266253
0.639324	0.858445	0.359359	0.729906	1.08068	0.343473	0.693346	1.2424	0.592305	0.55561	0.591041	0.501672	1.11169	0.766769	0.467469	0.55888	0.851897	0.706927	0.480806	0.0398793
0.549772	0.694713	0.327147	1.45064	0.995455	1.45032	0.582543	1.12819	0.526171	0.481984	0.548455	0.474122	0.978542	0.679906	0.411182	0.474741	0.747679	0.605392	0.406496	0.0178181
0.401457	0.528761	0.247866	2.02857	1.53799	2.05805	0.438483	0.851311	0.399971	0.341102	0.419932	0.335824	0.738667	0.489023	0.312217	0.343944	0.550308	0.433892	0.320172	0.0183805
0.362633	0.472653	0.192627	1.61337	0.705709	0.845389	0.399836	0.76292	0.343809	0.328979	0.365959	0.304065	0.661217	0.465456	0.286468	0.283426	0.499167	0.392961	0.282285	0.0950323
0.364837	0.455611	0.208326	0.995069	0.789936	0.349963	0.383253	0.736492	0.347508	0.317637	0.366476	0.299942	0.661624	0.458032	0.267467	0.306364	0.523866	0.400167	0.269113	0.132562
0.364312	0.540845	0.242755	1.08011	0.768693	0.491273	0.389111	0.771259	0.342608	0.37199	0.364663	0.310338	0.705488	0.446342	0.290668	0.327563	0.499124	0.381402	0.283471	0.121354
0.382824	0.511243	0.247444	0.871778	0.641982	0.944497	0.42696	0.761352	0.362617	0.364528	0.395563	0.335311	0.714363	0.484711	0.315065	0.342539	0.509499	0.406501	0.298115	0.20058
0.432956	0.593082	0.30759	0.824707	0.743816	0.220324	0.492567	0.86181	0.417856	0.435107	0.4336	0.39802	0.89069	0.565082	0.338592	0.416138	0.581711	0.45452	0.327415	0.086796
0.409378	0.579697	0.322267	1.3435	0.37274	0.620395	0.480731	0.818759	0.422968	0.404766	0.419622	0.371111	0.864652	0.549408	0.319817	0.391922	0.559862	0.4415	0.297226	0.0660382
0.436308	0.689064	0.333642	0.607641	0.284714	0.702232	0.522756	1.00201	0.444606	0.494845	0.423903	0.41652	0.97994	0.62354	0.329471	0.433823	0.627804	0.470406	0.310441	0.0340077
0.279912	0.413061	0.223308	0.165175	0.184045	0.286607	0.326697	0.659955	0.28839	0.287903	0.290806	0.287929	0.639313	0.41013	0.202983	0.277558	0.401795	0.326206	0.206216	0.0239722
0.360969	0.5742	0.345038	0.120073	0.167328	0.344834	0.411559	0.784982	0.37764	0.401266	0.382559	0.3657	0.853683	0.520645	0.279466	0.339535	0.490465	0.389135	0.272567	0.0452977
0.35628	0.598342	0.34276	0.72114	0.558062	0.79919	0.40111	0.799879	0.360429	0.395589	0.36276	0.372704	0.861646	0.521142	0.270584	0.332096	0.478332	0.371944	0.261233	0.065412
0.275942	0.436532	0.263376	1.03475	0.212734	1.10903	0.318371	0.623249	0.269962	0.303162	0.282021	0.296219	0.598456	0.395906	0.196932	0.264889	0.367349	0.279411	0.204385	0.0665965
0.314881	0.477834	0.289559	0.954809	0.514711	1.12008	0.349629	0.659554	0.309242	0.313911	0.317898	0.312227	0.665941	0.437859	0.232	0.272786	0.36532	0.296623	0.209845	0.0208971
0.290822	0.447954	0.26323	0.390665	0.539175	0.233952	0.308654	0.570333	0.275714	0.28761	0.290983	0.27362	0.601562	0.377726	0.220192	0.240687	0.329875	0.260459	0.209161	0.0411938
0.210524	0.296977	0.181412	0.143172	0.274225	0.110787	0.21948	0.419301	0.192521	0.222061	0.213194	0.230994	0.404008	0.285697	0.155077	0.175359	0.244181	0.190092	0.162326	0.0580131
0.206545	0.278162	0.185096	0.12	0.178139	0.11	0.210168	0.371454	0.178572	0.235102	0.216107	0.225729	0.358666	0.267888	0.159667	0.159316	0.217955	0.170415	0.140851	0.0513493
0.235071	0.388937	0.227918	0.137518	0.17	0.100965	0.248877	0.459413	0.214488	0.288705	0.23896	0.26998	0.520886	0.333594	0.171594	0.199776	0.24838	0.194586	0.167047	0.0508056
0.41107	0.702687	0.388978	0.737536	0.466225	0.085144	0.46543	0.889551	0.378382	0.518929	0.405622	0.488392	0.978538	0.615468	0.321483	0.331626	0.413992	0.323195	0.288721	0.0412572
0.471928	0.792749	0.434232	1.74941	0.494581	1.53157	0.52151	0.946087	0.424484	0.556008	0.490089	0.536076	1.13276	0.716013	0.392193	0.3526	0.424787	0.33335	0.292352	0.0938034
0.505535	0.833816	0.470968	1.44932	0.536093	1.639	0.567815	0.982799	0.448012	0.551197	0.509405	0.564952	1.13767	0.733081	0.389807	0.33162	0.411113	0.343118	0.311756	0.269708
0.415048	0.691346	0.397196	0.747766	0.574557	0.972315	0.477096	0.815813	0.384428	0.475414	0.429299	0.501376	0.972947	0.595063	0.328757	0.297214	0.351893	0.2767	0.26207	0.0584835
0.418165	0.686012	0.382144	0.726182	0.786505	0.473563	0.542324	0.811772	0.370631	0.455832	0.411932	0.45087	0.896976	0.55801	0.362626	0.25875	0.315607	0.25463	0.273937	0.325738
0.380491	0.642183	0.360475	0.249141	0.394382	0.186616	0.459997	0.761724	0.315249	0.417824	0.372211	0.429133	0.80675	0.516077	0.308464	0.239299	0.278172	0.222355	0.230525	0.101728
0.399756	0.660236	0.384137	0.387734	0.28791	0.161092	0.48577	0.791367	0.342959	0.419989	0.386761	0.468367	0.889815	0.566274	0.310157	0.261531	0.300157	0.245509	0.275156	0.0857903
0.325274	0.527567	0.29949	0.615458	0.183028	0.425606	0.376304	0.623569	0.277078	0.386065	0.320156	0.403828	0.703113	0.474477	0.265353	0.226614	0.242946	0.219285	0.221795	0.219267
0.366647	0.614413	0.368953	0.912333	0.441258	0.463729	0.452787	0.720024	0.325383	0.412816	0.367678	0.45102	0.821317	0.532178	0.328976	0.261196	0.273118	0.237799	0.266364	0.0665231
0.440174	0.735787	0.445688	1.53789	1.45319	1.58883	0.486379	0.833616	0.388826	0.465997	0.422291	0.499702	0.994751	0.643268	0.349635	0.300877	0.315855	0.269599	0.304941	0.0602679
0.425608	0.672624	0.393251	3.4598	0.537705	1.09202	0.49174	0.849766	0.382534	0.452034	0.429482	0.530674	1.05215	0.636952	0.379706	0.277917	0.295307	0.260459	0.295179	0.228845
0.46044	0.768072	0.494619	3.26678	0.402088	1.59739	0.553964	0.885812	0.408964	0.475091	0.466409	0.57621	1.10864	0.681662	0.404088	0.303984	0.316081	0.263786	0.325079	0.0657077
0.445891	0.714845	0.417279	5.90132	0.886392	4.40044	0.483537	0.763019	0.364255	0.423734	0.441943	0.522564	1.03845	0.629031	0.375359	0.267883	0.280205	0.239713	0.290444	0.412989
0.508169	0.790904	0.466526	3.27519	1.70564	3.0229	0.489244	0.763712	0.399054	0.456212	0.461044	0.55408	1.0401	0.637777	0.388217	0.287386	0.325013	0.261232	0.337889	0.75102
0.385801	0.556384	0.358838	0.646246	1.70061	2.26117	0.376442	0.563361	0.314101	0.322153	0.369799	0.421989	0.871149	0.515968	0.281114	0.214662	0.219604	0.198626	0.258172	0.160344
0.388629	0.577646	0.388306	1.11824	0.776654	2.58383	0.399259	0.59228	0.329285	0.345969	0.368207	0.447659	0.898081	0.551208	0.285974	0.229095	0.243458	0.208051	0.276426	0.0534242
0.516444	0.761763	0.528393	1.94062	1.52329	2.37545	0.516999	0.761091	0.437859	0.450424	0.484309	0.579213	1.14988	0.696436	0.370463	0.333	0.346904	0.290277	0.386367	0.212837
0.598236	0.829278	0.552552	3.15059	0.749901	1.57143	0.579681	0.878762	0.470743	0.441115	0.539296	0.65012	1.17477	0.754722	0.46914	0.326582	0.352662	0.307332	0.418769	0.229279
0.492758	0.658009	0.416699	4.00808	0.958249	0.760633	0.496914	0.738175	0.407139	0.376342	0.460926	0.55131	0.933068	0.639655	0.378984	0.276764	0.298036	0.286494	0.325725	0.0615622
0.386791	0.490506	0.321353	3.61548	1.45559	0.721876	0.420402	0.573248	0.309273	0.288085	0.367603	0.421063	0.713995	0.494599	0.324972	0.205118	0.220704	0.210677	0.264986	0.0378218
0.38411	0.406992	0.287227	2.10794	1.18494	0.652731	0.427198	0.467253	0.275838	0.2403	0.359576	0.38182	0.587479	0.451524	0.31522	0.178382	0.196803	0.185983	0.242979	0.246443
0.35233	0.404965	0.247027	0.501837	0.709058	0.573401	0.391948	0.478295	0.247064	0.218954	0.334235	0.378681	0.632576	0.444406	0.29771	0.165063	0.176988	0.163604	0.245291	0.177253
0.514863	0.561658	0.343847	0.180951	0.445361	0.147642	0.551948	0.71452	0.368299	0.310507	0.4971	0.550575	0.83037	0.636698	0.426777	0.243319	0.285034	0.290548	0.38449	0.038093
0.585095	0.609223	0.409011	1.07789	0.724401	2.40828	0.622232	0.760731	0.404163	0.318113	0.558158	0.553937	0.893314	0.673261	0.482566	0.276011	0.316999	0.298433	0.448126	0.0410535
0.57471	0.60268	0.39467	1.41124	0.698798	3.70411	0.534686	0.696092	0.373234	0.332999	0.530671	0.524594	0.91041	0.631303	0.429925	0.265987	0.302864	0.268001	0.386961	0.0439086
0.429975	0.435542	0.292354	0.613532	0.386533	0.792506	0.414065	0.486932	0.28739	0.205527	0.393091	0.371243	0.602454	0.426659	0.326116	0.189383	0.220859	0.20065	0.298832	0.0452143
0.534755	0.539596	0.338317	0.672468	0.602472	0.646541	0.569351	0.602956	0.351845	0.274556	0.492493	0.44744	0.711376	0.527365	0.443644	0.242132	0.274514	0.246672	0.365001	0.0456901
0.712679	0.706753	0.464767	2.14955	1.66648	1.25151	0.717903	0.845221	0.475649	0.367357	0.687649	0.611799	0.919804	0.693645	0.639908	0.353551	0.421443	0.35777	0.506511	0.348607
0.947866	0.963301	0.652122	6.44608	3.3175	3.14738	0.997975	1.1146	0.617182	0.505144	0.907598	0.802554	1.23008	0.917811	0.840768	0.456061	0.53272	0.446156	0.675636	0.131913
1.20929	1.19607	0.762525	3.19655	5.07433	4.12117	1.32197	1.37122	0.720914	0.672542	1.09919	0.949774	1.50018	1.10271	1.04896	0.587368	0.705027	0.53433	0.917852	0.369206
1.26647	1.1388	0.73311	7.29724	7.55114	5.14386	1.34858	1.40325	0.793095	0.650618	1.2057	1.02293	1.41033	1.17178	1.17522	0.610746	0.764854	0.620141	1.0299	0.926778
1.25764	1.08006	0.69177	7.32792	6.09177	2.3282	1.39803	1.37705	0.738709	0.570826	1.21987	1.00004	1.34685	1.10028	1.24508	0.537929	0.686436	0.560245	1.00887	0.463363
1.53589	1.33373	0.904059	1.62183	4.17208	1.33505	1.53434	1.62936	0.852477	0.71308	1.40731	1.14169	1.51962	1.27624	1.36754	0.664922	0.857527	0.675064	1.1385	0.399127
2.11051	1.69735	1.12146	5.10597	11.8314	5.33228	2.24207	2.14735	1.21448	0.937633	2.14487	1.62186	2.2049	1.86813	1.9727	0.958755	1.22409	0.971275	1.75236	0.781418
5.25459	3.74768	2.54762	35.1283	22.8883	21.6895	5.78414	4.73137	2.54581	1.9646	5.38766	3.50075	4.65566	4.10904	5.14404	1.80762	2.53325	1.86817	3.70246	4.08528
13.8457	8.61775	6.2025	49.0628	40.1747	35.6631	15.2353	11.0551	5.2456	4.08944	13.02	7.69003	8.86177	9.00867	12.1352	3.9063	6.34956	4.48358	10.2249	18.2688
20.5593	11.7608	9.65209	33.6692	40.5315	42.5707	24.3687	15.4264	7.63933	5.88277	19.9825	11.0664	11.9466	12.4532	18.2599	5.74119	9.87511	6.44241	15.3038	30.4318
19.5804	11.834	8.68881	21.4265	42.7502	47.6721	25.4023	14.8608	7.33997	6.04866	19.1326	9.7388	11.4823	11.0048	17.8527	5.27439	10.2984	6.44765	17.1285	29.1415
31.3996	19.8524	14.2625	33.4583	68.7953	57.3126	41.1206	26.6667	11.5244	9.95649	31.4271	16.7115	20.9386	18.7507	33.9683	8.07029	15.6017	9.82888	23.211	64.7156
25.0755	13.9398	10.5727	56.5369	56.1159	64.5887	29.484	19.447	9.08365	6.86302	27.3563	13.9266	18.2967	15.6746	29.2431	6.16191	10.9833	7.87656	14.0617	86.2733
24.6741	16.1294	12.2602	35.3968	45.7552	53.7122	28.134	19.8795	8.84786	7.37241	28.0826	12.9751	16.3077	14.142	32.3558	6.90726	12.5623	8.22242	16.5049	56.7316
22.8192	15.6212	12.6911	65.8174	66.2377	138.912	24.8222	18.0925	8.3852	7.15407	25.7374	11.7097	15.8484	12.6432	32.4363	7.41189	13.3324	8.23441	18.9204	149.657
22.0315	16.9752	14.7587	59.321	72.769	120.877	26.0095	19.5448	9.15423	7.84273	25.6721	12.3379	17.2696	13.6593	39.7357	7.68926	14.0882	8.70619	20.8791	112.543
22.0797	17.8643	14.5918	59.6046	59.5589	117.377	26.857	19.4489	9.28411	8.53447	23.7053	11.3713	16.4329	12.9056	43.9261	7.25275	13.7299	8.4008	20.1216	94.7244
31.0454	26.1638	19.1893	70.5762	59.8967	119.396	37.3942	25.7615	11.7447	10.8784	31.716	14.0545	21.6465	16.4887	58.9973	9.5914	17.0363	10.3184	22.6099	121.762
24.4232	19.7632	17.4461	43.9296	56.4939	84.0489	25.9454	19.5517	9.67274	9.92135	27.3794	11.1253	16.7271	13.5187	49.2266	7.97235	14.5412	8.98137	17.176	56.5461
18.8811	15.0258	11.9012	33.545	42.3508	69.8143	20.8491	16.2521	7.61482	8.25447	22.4706	8.95862	14.0834	11.2618	44.7704	6.46579	11.4316	7.51094	12.9452	82.6023
19.0016	16.7986	11.6836	25.3946	37.7017	75.5487	24.3798	17.1639	7.96052	9.69385	22.6376	8.72581	14.818	11.7867	47.7998	7.22834	11.1671	7.57212	13.6436	106.252
9.10613	8.63821	6.96245	24.4109	28.2774	58.49	10.3382	7.95763	4.14802	4.92258	10.3979	4.49684	7.46839	5.67465	19.7041	3.77682	5.62816	3.69268	6.49542	86.2815
5.4104	4.74074	3.33772	10.2792	22.7053	30.1893	6.23367	5.33442	2.53886	2.80533	6.30971	2.9376	5.05705	3.62877	12.8095	2.12712	3.27235	2.28269	3.72484	26.5983
3.25475	3.15944	1.90025	6.04014	9.83315	17.3845	3.5744	3.34767	1.61643	1.82541	3.67448	1.7298	3.3229	2.12526	7.45176	1.37065	2.02051	1.39754	2.22327	12.7097
1.9414	1.95541	1.36936	3.32819	8.8189	7.72448	1.89406	1.80732	0.973702	1.1837	1.99024	1.00905	1.8475	1.24794	3.73983	0.828855	1.15506	0.83239	1.3445	4.80767
1.65745	1.69812	1.24994	2.0782	5.39996	2.00677	1.65552	1.55438	0.950975	1.08604	1.85998	0.936381	1.80771	1.19582	3.37143	0.849131	1.12577	0.81754	1.20772	1.24881
1.23851	1.39467	0.944033	1.21393	1.00631	0.778815	1.13959	1.21624	0.662855	0.850378	1.27747	0.72246	1.23379	0.87273	2.48734	0.612144	0.766801	0.573065	0.842144	0.535461
0.854526	0.889399	0.682762	0.49738	0.337653	0.280436	0.802682	0.883445	0.46769	0.594647	0.890655	0.524141	0.865172	0.619101	1.79868	0.471121	0.563417	0.422611	0.573407	0.351432
0.830452	0.824419	0.65369	0.258751	1.0581	1.59358	0.701622	0.735859	0.442909	0.542638	0.882753	0.479815	0.842196	0.590898	1.70528	0.425462	0.5005	0.393874	0.502675	0.298301
0.894506	0.942454	0.69779	0.575093	0.590294	1.28114	0.731842	0.86798	0.468261	0.603018	0.864547	0.524854	0.929538	0.673663	1.79902	0.439072	0.516654	0.420717	0.519964	0.0513133
0.823862	0.917443	0.646519	0.482939	0.743722	1.4657	0.741492	0.896084	0.444483	0.547687	0.811917	0.509527	0.9515	0.651468	1.64078	0.385479	0.449576	0.378361	0.495841	0.14105
0.92292	0.9695	0.713829	0.629465	0.901587	1.26296	0.821622	0.974672	0.513237	0.595697	0.946882	0.56313	1.0735	0.721951	1.93498	0.434267	0.500575	0.438084	0.495482	0.164102
0.783884	0.779793	0.594832	1.5958	0.821268	1.52621	0.649608	0.77285	0.476612	0.448519	0.786644	0.476616	0.912142	0.605414	1.46491	0.43621	0.458012	0.405592	0.483598	0.461257
0.72413	0.724252	0.52889	0.653865	0.560068	0.868856	0.580128	0.7441	0.411865	0.41438	0.725461	0.440118	0.80216	0.570808	1.50856	0.358922	0.36197	0.357131	0.383824	0.244755
0.538208	0.602881	0.41384	0.141682	0.831473	0.283893	0.447487	0.632298	0.317511	0.357646	0.580438	0.343135	0.693064	0.455967	1.27331	0.270371	0.271811	0.248905	0.266015	0.109181
0.606766	0.67834	0.480536	0.304444	0.6111	0.212101	0.513581	0.7009	0.371818	0.407377	0.634413	0.392785	0.76846	0.514171	1.43919	0.300273	0.317724	0.288479	0.306621	0.0562298
0.714405	0.858961	0.495975	1.10387	0.4871	0.866532	0.612085	0.935056	0.424859	0.513326	0.764423	0.473773	1.03639	0.620275	1.83065	0.365714	0.374804	0.348547	0.359667	0.242125
1.03536	1.25788	0.762533	1.37709	0.374746	1.49431	0.840754	1.32398	0.607113	0.778037	1.07095	0.723097	1.54818	0.912744	2.73609	0.539441	0.52215	0.467279	0.503332	0.186369
1.13331	1.33926	0.929756	2.08939	1.07435	0.485338	0.951063	1.4325	0.694496	0.867757	1.19768	0.815619	1.7278	1.03694	2.93685	0.588909	0.583017	0.524315	0.520598	0.0590465
1.25849	1.62234	0.990152	1.64187	1.19312	2.02694	0.939988	1.56106	0.695171	0.927219	1.19635	0.858637	1.7405	1.02055	3.08952	0.589133	0.577287	0.499939	0.565876	0.0459542
1.24568	1.75842	0.955741	1.68011	0.526425	3.27876	0.91407	1.64389	0.696682	0.987238	1.17271	0.820435	1.89508	1.02675	2.89132	0.617271	0.579869	0.503998	0.523243	0.225941
1.10235	1.42132	0.883034	0.936986	0.762347	1.99949	0.861875	1.42985	0.689674	0.854973	1.18956	0.79933	1.70411	0.998537	2.81214	0.520087	0.517572	0.472716	0.480717	0.455665
0.908344	1.10435	0.663673	0.835372	1.39895	2.3878	0.671292	1.17222	0.541231	0.682457	0.927351	0.626681	1.29118	0.768593	2.20443	0.440544	0.420594	0.369404	0.373376	0.12553
0.873578	1.10512	0.669994	0.208093	0.970876	1.60349	0.667673	1.14162	0.530551	0.681369	0.915532	0.591248	1.23935	0.728698	2.25682	0.420509	0.417106	0.365691	0.345126	0.0196729
0.819827	1.02403	0.53689	0.172778	0.4935	0.974429	0.621518	1.16938	0.532146	0.586854	0.896394	0.571609	1.25536	0.697905	1.98992	0.422793	0.397702	0.351659	0.323836	0.0349599
0.862455	1.01697	0.560049	0.564612	0.345884	1.62483	0.586775	1.13455	0.563773	0.606461	0.943699	0.624245	1.34713	0.763769	1.78359	0.449232	0.425729	0.378107	0.348073	0.0297074
0.709052	0.938167	0.529171	1.05974	1.51469	0.49347	0.492707	1.04788	0.448195	0.503238	0.762139	0.537436	1.04402	0.615556	1.54622	0.359017	0.339358	0.307896	0.26899	0.151453
0.612255	0.842932	0.456649	1.09405	0.919301	0.56257	0.486435	0.877292	0.411535	0.431281	0.679243	0.442171	0.900151	0.519609	1.31247	0.315323	0.29139	0.286142	0.244789	0.35328
0.641347	0.905259	0.489959	0.372461	0.566265	0.339275	0.49098	0.890531	0.45112	0.485702	0.690652	0.458328	1.03381	0.565	1.20798	0.364525	0.33179	0.303393	0.272177	0.430546
0.651345	0.898928	0.440127	0.0999261	0.271882	0.134088	0.528894	0.926592	0.460687	0.470883	0.697091	0.466882	0.935944	0.547511	1.10822	0.36707	0.333236	0.308994	0.276285	0.101405
0.645369	0.846522	0.420477	0.309248	0.701363	0.732883	0.500935	0.915832	0.453999	0.471172	0.734503	0.484062	0.919609	0.555995	1.20417	0.369422	0.343002	0.318462	0.28988	0.377032
0.674939	0.88362	0.423842	1.04289	0.640961	1.69531	0.569227	1.0327	0.525161	0.499855	0.850337	0.563859	1.01025	0.62729	1.52668	0.375337	0.359704	0.352083	0.284473	0.570429
0.831217	1.05641	0.512792	3.44486	2.6702	3.7814	0.690475	1.25472	0.610048	0.55768	0.980026	0.666012	1.13767	0.729759	1.79794	0.442086	0.416996	0.387178	0.34826	0.252411
0.806766	0.983187	0.492406	4.21405	1.40783	3.24525	0.711414	1.32321	0.620891	0.543815	1.10811	0.694304	1.13477	0.732084	2.09645	0.422966	0.411867	0.396021	0.336675	0.301782
1.08273	1.39588	0.656405	4.03566	1.89371	1.25126	1.03037	1.89245	0.848985	0.729376	1.46984	0.929869	1.4709	0.939757	3.01735	0.569935	0.558989	0.518405	0.462197	0.3355
1.11705	1.3976	0.733021	2.36621	2.57513	4.13578	1.09575	2.01487	0.961271	0.831277	1.63208	1.02826	1.61396	1.05162	3.16529	0.648963	0.64686	0.592237	0.480099	1.69129
1.08974	1.41009	0.64359	1.44368	3.7095	2.42189	1.07939	2.04181	0.850997	0.771761	1.50381	0.931748	1.45435	0.970095	2.88982	0.581529	0.571468	0.504162	0.428499	1.81687
1.18036	1.39585	0.646827	1.61058	2.68803	3.55219	1.16519	2.16667	0.942659	0.772277	1.57701	0.993077	1.51311	0.985434	3.21965	0.682515	0.638992	0.571759	0.503707	0.943259
1.36508	1.72083	0.765087	1.13526	2.1947	3.89798	1.38948	2.5691	1.15864	0.867943	1.92012	1.14685	2.08108	1.18356	3.67009	0.786976	0.728024	0.663907	0.577093	0.621347
1.46118	1.92311	0.771266	0.946605	0.862506	3.32819	1.57807	2.79668	1.26794	0.973591	2.22483	1.20796	2.19486	1.22939	4.46161	0.8359	0.754404	0.668342	0.597106	0.716135
1.31652	1.8232	0.756564	2.75852	1.02401	3.93105	1.46028	2.52323	1.23455	0.867358	1.97408	1.08248	1.76171	1.06557	3.85774	0.779334	0.71473	0.641912	0.581412	0.791748
1.2709	1.68517	0.672525	0.810349	1.67596	2.63899	1.279	2.37552	1.19666	0.830658	1.89974	0.998603	1.87226	0.987417	3.52544	0.805138	0.740051	0.644442	0.541494	0.211397
1.36838	1.71449	0.698413	1.19192	1.80982	5.98782	1.41412	2.53638	1.25182	0.788978	2.02231	1.00761	1.7068	0.997122	3.63996	0.819183	0.733471	0.609129	0.618427	1.01332
1.28453	1.67615	0.670668	2.2462	1.19732	3.51716	1.42638	2.58995	1.209	0.780248	2.01394	1.00331	1.69941	0.976005	3.46356	0.809464	0.726322	0.632096	0.599964	0.408761
1.48587	1.9011	0.773886	2.51224	3.53647	1.85867	1.65568	2.98701	1.33417	0.937037	2.36129	1.0805	1.71915	1.02738	4.49963	0.900328	0.807744	0.705603	0.71055	0.912142
2.11337	2.47387	1.00167	4.52398	4.22853	7.08181	2.21299	3.91598	1.741	1.17154	3.50192	1.41067	2.32204	1.35294	6.41877	1.10279	1.01868	0.843272	0.807985	0.656128
1.75778	2.02283	0.69166	4.49692	3.37754	8.84294	2.20489	3.86081	1.45561	0.96665	3.15595	1.23674	2.06405	1.20777	5.87976	0.912444	0.87563	0.726919	0.696779	3.45495
1.81251	1.93247	0.756534	3.31358	3.42675	8.46713	2.11293	3.58923	1.59185	0.971288	3.30171	1.18939	2.00377	1.17999	6.2866	0.953962	0.86906	0.790327	0.719358	2.21694
2.23752	2.26803	0.942644	3.08929	7.16178	11.7046	2.69878	4.77936	1.97907	1.3469	4.02954	1.5169	2.31808	1.40703	7.64103	1.31708	1.16484	0.998139	0.925533	7.09314
2.43967	2.91382	1.03124	6.71625	11.7955	7.6933	2.92389	5.27065	2.04191	1.53306	4.06504	1.48163	2.43202	1.35175	8.42034	1.29691	1.23265	0.970094	1.04401	3.80784
2.39094	3.10102	0.993559	5.27038	12.9398	6.42992	2.96169	5.42577	1.95452	1.47231	4.07711	1.40223	2.45491	1.32249	8.04164	1.24214	1.14421	0.898819	0.841448	7.6765
3.16758	3.79025	1.24245	8.25437	23.1703	16.9089	4.32599	7.64213	2.55097	2.04448	5.47914	1.80086	2.97407	1.67458	12.0745	1.57014	1.43899	1.16015	1.1351	17.734
4.18415	5.71986	1.52912	10.4375	30.5338	14.0675	7.14878	11.4974	3.74665	2.93716	8.37757	2.47365	4.31016	2.30131	17.939	2.27753	2.21334	1.6915	1.61717	27.7296
3.1566	3.88096	1.14613	11.1703	20.2395	21.7913	5.34785	8.3016	2.76102	2.17474	6.18399	1.80128	3.1034	1.68917	13.3286	1.505	1.47983	1.21953	1.12308	38.9348
4.29546	6.17065	1.64546	22.3675	16.4032	27.0664	7.05351	12.5825	3.29776	3.23075	7.30996	2.32676	4.4778	2.13603	18.0966	1.7934	1.7919	1.43729	1.24165	41.6989
5.17838	7.73979	1.96026	26.1192	29.4717	42.4166	9.18093	15.6769	4.2482	3.75582	9.33464	2.72715	5.10658	2.54909	23.4392	2.10233	2.19631	1.7816	1.60201	48.5018
8.55998	13.648	3.62653	25.0065	31.3716	64.3629	16.213	26.0187	7.39436	6.20392	16.7152	4.54492	9.30563	4.07935	42.1441	3.36093	3.45343	2.75207	2.44627	72.6347
9.48522	14.489	4.19118	34.0517	36.3868	67.0996	19.3348	29.6981	8.03965	7.132	18.1449	4.94611	9.26406	4.18827	46.731	3.54173	4.02397	3.01793	2.76318	73.1972
5.25277	6.99266	2.29058	12.6907	33.0592	33.8285	11.2057	14.6195	4.31311	3.84548	9.51716	3.05748	4.35234	2.63549	22.9388	2.15091	2.43511	1.98468	1.7365	53.6857
4.96152	6.41204	1.98025	6.24601	25.7345	20.3401	10.668	12.2956	3.97475	3.62633	8.43686	2.69038	4.01158	2.37864	20.6101	1.89448	2.26478	1.88105	1.65478	23.5984
4.36316	6.44561	1.88608	10.3409	18.4763	35.2848	8.93827	11.8247	3.56887	3.63967	6.73409	2.40034	4.40115	2.25055	16.447	1.82258	2.14532	1.73992	1.49828	45.4695
5.38156	7.73551	2.1478	8.58405	9.38441	38.6867	10.3656	14.3047	4.45883	4.66204	8.02403	2.76974	5.08055	2.78746	18.2313	2.20555	2.56416	2.30902	1.69372	30.9134
4.7576	6.69858	2.08761	6.36382	5.98946	16.4916	9.28773	11.3194	4.03476	4.50619	7.51569	2.58991	4.57418	2.55994	14.5975	1.90668	2.30229	2.09412	1.52761	12.5525
2.44892	3.38997	1.05146	1.54249	4.67015	3.35361	4.23248	5.24009	2.04711	2.21173	3.5712	1.40165	2.36551	1.36041	6.89314	1.10774	1.29398	1.13898	0.942357	6.78287
1.04283	1.33079	0.564926	0.171495	2.08126	0.845118	1.54544	1.86026	0.921258	0.973324	1.3753	0.667947	1.16687	0.678832	2.39381	0.541315	0.61588	0.551776	0.454033	4.20882
0.777637	0.919558	0.444776	0.156902	0.362073	0.152468	1.10049	1.25379	0.676153	0.670056	0.963927	0.523038	0.804235	0.526619	1.55884	0.380786	0.465173	0.428806	0.338785	1.63623
0.927945	1.17035	0.562761	1.64308	2.85307	0.44296	1.37523	1.58052	0.868609	0.863466	1.17333	0.653163	1.00744	0.643589	1.94767	0.489772	0.569261	0.535175	0.422558	1.52102
0.768824	1.10702	0.477527	1.17424	2.93019	0.896351	1.08055	1.41935	0.690912	0.833989	0.963067	0.531893	0.945569	0.54952	1.67322	0.38886	0.461108	0.44226	0.328087	2.81245
1.06275	1.43878	0.596682	2.13449	3.83899	0.810285	1.57149	1.91321	0.921844	1.06978	1.38597	0.711961	1.19899	0.721589	2.4899	0.508165	0.631405	0.570773	0.456594	2.98056
1.21992	1.62652	0.702027	4.29786	3.11986	1.88503	1.72794	2.12118	1.08925	1.18912	1.54542	0.800675	1.54383	0.85025	2.70298	0.56603	0.693426	0.650583	0.515588	2.67847
1.13146	1.5539	0.695239	3.63685	3.74061	0.864706	1.6789	2.00111	1.05924	1.09603	1.37987	0.780388	1.36906	0.797768	2.69276	0.549374	0.636035	0.630516	0.496455	2.46424
0.988741	1.28144	0.566679	2.89512	1.92729	1.27328	1.31494	1.5481	0.911609	0.856432	1.14931	0.650512	1.20579	0.671343	2.07437	0.411557	0.496228	0.528725	0.39333	4.47119
1.15917	1.54514	0.707471	2.57248	0.599813	1.67393	1.5263	1.80621	1.066	1.07093	1.36311	0.766057	1.32941	0.794543	2.52478	0.486534	0.626712	0.642811	0.46156	5.68178
1.22674	1.51496	0.805028	2.12162	2.73258	1.80264	1.55815	1.69651	1.15554	1.13999	1.45743	0.832052	1.35577	0.833103	2.78672	0.549655	0.685645	0.688874	0.54281	3.4521
0.966418	1.0972	0.638902	2.27893	2.45071	2.84777	1.30199	1.21815	0.920987	0.810606	1.20395	0.706673	1.10961	0.680808	2.09013	0.417602	0.543115	0.557971	0.428548	0.728598
0.884829	1.10146	0.57676	1.20953	3.01166	1.44904	1.11573	1.16414	0.835852	0.742135	1.05456	0.649316	1.06138	0.659185	1.77562	0.390023	0.505969	0.533561	0.390921	0.459638
0.791711	0.925754	0.530832	0.660631	0.600461	0.724366	0.927024	0.917796	0.716791	0.638663	0.912162	0.542013	0.909062	0.556185	1.5304	0.334435	0.42433	0.414543	0.332078	0.529528
1.3085	1.45424	0.737832	1.71676	0.336179	0.766345	1.60582	1.54457	1.18879	0.990954	1.55497	0.895436	1.33767	0.919864	2.82111	0.522616	0.661244	0.688336	0.509759	0.718262
1.42111	1.53207	0.760242	4.17	0.323629	1.21429	1.84665	1.60269	1.30241	1.03721	1.66255	0.916539	1.35783	0.942839	3.35605	0.511308	0.65576	0.695709	0.526416	0.491911
1.52859	1.62864	0.863294	3.94054	2.64506	3.00825	1.82573	1.50852	1.34256	1.07392	1.68844	0.948775	1.36429	0.915328	3.35579	0.518182	0.703615	0.717584	0.567555	1.67285
1.42926	1.42947	0.790547	3.36749	1.95629	3.70043	1.66066	1.41923	1.37469	1.04487	1.67455	0.920931	1.30487	0.888607	3.49452	0.517758	0.68536	0.75631	0.563735	1.716
2.22461	2.28156	1.23659	2.72786	2.45574	2.95795	2.60768	2.11569	1.97619	1.53497	2.50205	1.25256	1.8556	1.24264	5.71611	0.713375	0.996681	1.06747	0.793477	0.540313
3.97982	4.21607	1.76787	4.70496	2.72583	4.81544	5.17933	3.68336	3.25063	2.4568	4.54321	2.07825	3.61326	2.07332	12.3376	1.10783	1.49993	1.51215	1.17985	0.984692
5.19272	4.96795	2.34508	3.46092	3.81896	10.1375	6.74438	4.46481	4.16455	2.91787	5.73753	2.81428	3.7117	2.6579	16.8478	1.28152	1.73632	1.85761	1.38932	7.24812
5.74687	5.21417	2.62306	6.53436	3.77311	12.4117	7.51475	5.32202	5.35502	3.37893	6.68	3.37182	3.77481	3.02852	21.8179	1.5438	2.0626	2.26825	1.84214	4.42709
7.44813	6.76742	3.30317	5.81099	5.02476	13.273	10.2053	6.62652	7.07703	4.39448	8.66417	4.09732	5.0486	3.72269	29.512	1.86299	2.61995	2.7288	2.46331	3.42363
9.7285	7.76555	3.79186	7.81953	15.3775	17.7127	13.1613	8.14029	9.49014	5.49411	11.5334	5.48389	6.5903	4.87781	40.8604	2.48917	3.44504	3.69231	3.03859	5.8631
11.2468	8.44071	4.21496	8.57494	16.4384	15.0667	16.1242	9.87791	9.90098	6.32547	13.6576	7.23431	7.53505	5.6762	57.1227	2.59884	3.56645	3.83088	3.07704	14.3177
17.9265	13.603	7.1619	9.33708	18.7999	24.6237	29.109	15.2625	15.0365	10.3891	21.792	11.1901	10.8988	8.76272	98.3433	3.93798	5.45888	5.43805	4.76879	17.4385
20.4912	14.0103	7.15267	18.5854	29.5453	44.6579	38.702	16.6197	18.742	11.2113	26.2947	13.1806	12.7628	10.2837	110.801	4.68072	6.90315	7.03232	5.51191	17.7405
19.9591	12.2955	6.89911	30.2799	39.2025	66.8368	40.4477	16.9102	20.2295	10.0114	29.6737	13.6719	13.4507	10.6155	114.185	4.53564	6.7386	7.531	5.36306	33.7848
19.1917	12.2895	6.51887	33.1839	27.849	63.2936	35.8387	15.5363	19.6382	10.2779	27.2361	13.1762	14.2227	10.4211	108.344	4.80523	6.75401	7.98892	5.34893	24.2742
23.9586	15.0574	7.8744	29.8392	23.973	46.4566	41.2265	16.7331	21.6779	11.267	31.6466	14.6504	16.5977	11.2797	112.573	5.28333	7.2671	8.2573	5.76711	24.2973
40.3089	24.5855	13.2305	49.8318	38.0779	108.58	72.3237	25.351	37.8628	19.4204	54.2242	23.7693	26.9512	19.717	163.724	9.12184	13.2763	15.3759	9.80493	66.2248
39.7887	27.346	15.3711	60.8665	45.3632	135.259	85.881	27.8612	43.2105	22.1511	59.5159	26.4786	30.3176	21.3546	218.674	9.51009	15.0713	17.432	10.3077	98.0686
28.6168	21.0114	11.6645	38.2986	40.7293	93.6149	64.5273	21.3739	32.9678	17.3211	43.4722	18.6797	24.9552	15.7355	141.92	8.10123	12.3781	12.96	8.20203	97.9523
24.2518	18.8799	10.6399	24.6578	38.9047	66.6292	54.4041	16.544	27.1332	17.2245	34.9536	15.2118	22.8436	13.4117	103.759	6.9027	10.2278	10.3664	6.57809	93.5889
24.6656	17.3922	10.1016	28.7657	46.8378	95.1567	54.0794	17.263	27.1498	15.5622	35.3483	15.1252	30.4687	14.3899	107.154	6.35227	9.81706	10.5284	6.50163	114.164
15.1842	12.0933	6.47001	23.2964	38.6712	60.1698	36.5607	12.0582	16.3544	10.5127	21.2289	9.27222	20.6478	9.61779	57.0799	4.39075	6.72882	6.78002	4.9078	80.6037
8.16819	7.10631	4.07266	13.4256	23.2641	20.5881	15.8002	6.00211	7.81142	5.50682	9.35908	4.68367	10.1414	5.03652	20.9252	2.60223	3.83023	3.49715	2.67674	17.2643
6.58588	5.18394	3.12824	8.05022	8.25223	25.7909	14.4398	4.93154	6.93797	4.18264	8.42261	4.12159	8.0113	4.24125	19.1875	2.17675	3.25865	3.07246	2.33144	43.4631
11.9526	10.3803	5.78634	26.3185	13.8378	71.4251	28.0761	9.14574	13.0848	7.98421	16.8187	7.51468	19.2236	8.11108	40.8327	4.19849	5.71037	5.48065	3.55001	150.841
11.9155	13.8675	6.40314	36.387	14.1439	107.459	33.4776	11.0203	13.7303	9.52887	17.2528	7.89497	20.1776	8.41355	41.2441	4.16647	6.53528	5.81923	3.81499	122.569
9.48082	9.56654	4.88908	31.2516	10.484	65.7614	27.6658	8.81191	10.0527	7.66744	13.6938	6.59903	16.1115	7.3852	30.4183	3.42528	5.6367	4.96188	3.28279	67.3528
5.60242	5.97248	3.28907	21.9704	6.60282	37.3041	14.829	5.39298	5.89572	4.44443	7.76518	3.99853	10.1798	4.65672	15.6423	2.25396	3.43573	2.95472	2.14239	39.0791
3.8946	4.90646	2.56581	17.7203	5.31732	30.2924	9.72506	4.16266	4.04626	3.06072	4.80999	2.64058	7.5816	3.07039	9.72062	1.56156	2.37465	1.98197	1.58396	16.0318
2.59286	3.11575	1.60478	5.87606	5.67447	21.9793	5.44922	2.57839	2.71782	2.05868	3.30913	1.7787	4.55278	2.15744	5.42187	1.11944	1.59626	1.42474	1.09027	6.40502
1.7139	1.91905	1.07486	3.35595	3.08585	14.2348	3.74388	1.72323	1.78037	1.3497	2.26628	1.20719	2.94105	1.44198	3.60011	0.810033	1.10487	0.977855	0.791992	3.72295
1.10167	1.1215	0.666833	3.16074	1.57736	8.56712	2.06235	1.08608	1.12741	0.815744	1.32397	0.784215	1.71465	0.957987	1.89841	0.572475	0.769072	0.69525	0.544905	2.76801
0.6557	0.661511	0.395164	0.463232	0.832895	2.19208	1.08686	0.654978	0.68016	0.519624	0.785014	0.482928	1.22463	0.613592	1.10673	0.369984	0.466809	0.440941	0.331156	0.488546
0.605296	0.662725	0.418248	0.171219	0.25394	0.981145	0.931098	0.588071	0.608251	0.497767	0.651293	0.414709	1.03574	0.55337	0.915794	0.373224	0.436136	0.400428	0.338221	0.0676311
0.655594	0.728941	0.488082	0.697186	0.757466	2.7274	1.11966	0.666157	0.705329	0.597679	0.739293	0.477461	1.14998	0.631025	1.07764	0.419509	0.489317	0.458893	0.381092	0.292836
0.660268	0.753132	0.457367	1.1385	0.662011	7.25937	1.04286	0.672819	0.679528	0.624879	0.740525	0.468536	1.19046	0.635503	1.00417	0.373636	0.465463	0.41239	0.328414	0.233377
0.667607	0.801559	0.470914	1.83166	1.19768	5.77902	1.08124	0.73373	0.671339	0.602629	0.685478	0.441767	1.19274	0.647469	0.934738	0.396362	0.469706	0.421839	0.371318	0.216077
0.56115	0.686358	0.390097	0.92567	1.68603	2.90803	0.975351	0.652632	0.550954	0.489189	0.55904	0.399391	0.954867	0.543721	0.815811	0.33428	0.404595	0.379921	0.331209	1.06106
0.511627	0.668196	0.409645	0.685366	1.6875	1.29752	0.742936	0.572023	0.485378	0.499154	0.499428	0.347927	0.957543	0.480906	0.74124	0.288239	0.364356	0.304687	0.26183	0.302631
0.435823	0.622505	0.387388	1.09227	1.37154	0.997592	0.641731	0.497986	0.433481	0.473491	0.43667	0.284842	0.907261	0.424131	0.649923	0.244375	0.310718	0.264072	0.215888	0.0537192
0.532676	0.77255	0.442253	1.24276	1.05412	1.38348	0.84826	0.633871	0.529733	0.602594	0.505262	0.341587	1.01417	0.524837	0.71671	0.318886	0.408867	0.354592	0.295144	0.0458145
0.577783	0.716993	0.430735	1.3198	0.636571	0.698848	0.914708	0.69938	0.5418	0.557258	0.549044	0.388022	0.98842	0.558123	0.784696	0.318825	0.414193	0.373328	0.346008	0.0275458
0.557807	0.794382	0.438688	3.35966	0.80796	0.349603	0.82184	0.728207	0.503173	0.628258	0.483236	0.350373	1.02117	0.524632	0.739216	0.315714	0.396703	0.331889	0.304002	0.648206
0.499126	0.678589	0.361517	1.38033	0.752037	0.914149	0.729776	0.664407	0.442019	0.548982	0.44733	0.301032	0.853574	0.471954	0.698443	0.278701	0.363124	0.304625	0.26881	0.721251
0.48579	0.677645	0.319809	1.29029	0.733185	0.868749	0.704988	0.699688	0.413855	0.526089	0.432032	0.290555	1.03901	0.498333	0.671182	0.283227	0.348997	0.294741	0.265069	0.140571
0.456852	0.595495	0.282119	2.2292	0.451412	1.25773	0.647513	0.639534	0.346338	0.473059	0.374117	0.257923	0.865919	0.441442	0.626509	0.226687	0.288133	0.237911	0.223704	0.0455663
0.433187	0.638405	0.274802	1.91047	1.17584	1.60793	0.624783	0.612687	0.337841	0.498197	0.347693	0.24752	0.857043	0.421491	0.582395	0.221337	0.285717	0.233147	0.221143	0.0410612
0.495636	0.750391	0.343394	0.437471	0.536425	0.903289	0.69062	0.744337	0.382301	0.556975	0.382311	0.291453	1.00824	0.479164	0.671432	0.275067	0.339146	0.26357	0.270895	0.0682034
0.515802	0.815562	0.345286	1.1683	0.228871	0.827843	0.748481	0.824487	0.393412	0.595516	0.398302	0.299535	1.04163	0.515112	0.765583	0.264032	0.336838	0.253737	0.26659	0.0826613
0.448218	0.680992	0.272627	0.754753	0.327446	0.545196	0.653401	0.724483	0.30763	0.482061	0.324966	0.250278	0.847196	0.417348	0.662788	0.211843	0.266126	0.222355	0.211015	0.102547
0.568247	0.808223	0.342211	0.795058	0.777004	0.928119	0.772395	0.821356	0.387306	0.632054	0.419102	0.33298	1.08919	0.549587	0.750417	0.287476	0.352936	0.276798	0.279428	0.0897659
0.75432	1.17699	0.441343	1.16297	1.27786	3.08218	0.956865	1.18266	0.511223	0.950651	0.533611	0.456275	1.52942	0.765762	1.03757	0.406465	0.458085	0.357174	0.377482	0.106288
0.617185	0.997346	0.437811	0.978313	0.775443	1.27858	0.849065	0.934697	0.418812	0.802557	0.428999	0.373835	1.2802	0.632819	0.843933	0.321497	0.366376	0.286537	0.301928	0.219282
0.480361	0.729437	0.31139	0.294021	0.320501	0.263108	0.664404	0.726022	0.333349	0.607841	0.341839	0.302126	1.05107	0.519071	0.652652	0.236335	0.289305	0.241482	0.229165	0.066482
0.519067	0.853513	0.335689	0.294857	0.622504	0.274731	0.756771	0.82036	0.351618	0.727302	0.352227	0.311636	1.20477	0.572825	0.730674	0.271718	0.320954	0.25546	0.257878	0.0653127
0.698262	1.10576	0.480036	0.446493	0.901518	0.615041	0.906033	1.00625	0.445869	0.977578	0.471688	0.412589	1.66987	0.771396	0.940164	0.344396	0.382253	0.32425	0.306974	0.091861
0.745687	1.09152	0.49647	0.613846	1.1078	0.547654	0.920652	1.00867	0.470363	0.966844	0.506073	0.442459	1.48342	0.799708	1.09368	0.334093	0.373711	0.326893	0.294724	0.0667349
0.639172	1.0213	0.398163	1.54517	1.14965	0.57642	0.789395	0.943705	0.405522	0.906799	0.414004	0.388615	1.42984	0.695915	0.862717	0.317812	0.352061	0.296598	0.277812	0.213795
0.612175	1.0188	0.406678	0.835776	1.55055	0.635294	0.760585	0.876083	0.393526	0.940369	0.399454	0.356085	1.53116	0.660648	0.86277	0.311451	0.330941	0.268924	0.264134	0.386366
0.570129	0.974126	0.383569	2.82554	0.717453	0.351774	0.748761	0.860104	0.362584	0.913729	0.377905	0.349982	1.5119	0.656953	0.845778	0.269496	0.318427	0.253015	0.249216	0.330846
0.803439	1.29292	0.514583	2.74724	0.570187	0.179609	0.961521	1.16449	0.500284	1.22304	0.5464	0.536077	1.91043	0.948001	1.15986	0.369975	0.444594	0.374245	0.319897	0.528511
0.901868	1.3077	0.628257	1.44115	0.453967	1.32939	0.936175	1.1268	0.579349	1.37037	0.615244	0.549376	2.04545	0.987647	1.17966	0.440843	0.488644	0.409048	0.343635	0.125336
0.738197	1.1082	0.532202	1.10281	0.531344	1.65045	0.868055	0.985205	0.523886	1.20375	0.54158	0.519202	1.87773	0.876861	1.02603	0.382675	0.438382	0.394103	0.320566	0.021463
1.00598	1.42877	0.733816	0.763438	0.710018	1.06439	1.08913	1.27678	0.687647	1.45155	0.699373	0.653457	2.26958	1.05234	1.35493	0.501153	0.555911	0.484245	0.420286	0.156635
0.873622	1.24175	0.614109	1.85651	0.680658	0.379566	0.954831	1.09802	0.589735	1.32335	0.618545	0.573042	2.21432	0.946083	1.09994	0.466673	0.512821	0.453713	0.400931	0.0450907
0.531247	0.736464	0.353711	2.22748	0.707071	0.117985	0.603384	0.710422	0.377851	0.806532	0.388658	0.389878	1.42101	0.634933	0.797759	0.310487	0.338425	0.302102	0.245678	0.268604
0.540723	0.755777	0.379125	0.349154	0.703001	0.09901	0.572728	0.675343	0.371399	0.858282	0.366652	0.35593	1.28646	0.575767	0.781715	0.298649	0.321015	0.283573	0.236009	0.376057
0.675952	1.04779	0.554682	0.103869	0.496552	0.27156	0.738136	0.887171	0.48335	1.11728	0.461104	0.450107	1.55327	0.730454	1.01674	0.366691	0.425151	0.349845	0.330249	0.106735
0.77293	1.17057	0.60859	0.611022	0.704139	0.419831	0.896506	0.950694	0.554549	1.19991	0.548352	0.515148	1.68242	0.832378	1.25226	0.430131	0.455916	0.41952	0.389417	0.0615197
0.580657	0.915462	0.4433	0.736483	0.204315	0.996794	0.650006	0.729276	0.397949	0.930974	0.397823	0.386644	1.38168	0.592463	0.918394	0.325771	0.333352	0.287568	0.245563	0.0305901
0.576892	0.804428	0.413693	2.41942	0.418742	0.267813	0.650973	0.716942	0.394959	0.824906	0.400029	0.3787	1.35617	0.592257	0.881004	0.327157	0.337132	0.292491	0.246141	0.247183
0.513403	0.714754	0.361856	1.462	0.590157	0.16131	0.568325	0.654011	0.375916	0.795529	0.390722	0.370177	1.30305	0.584471	0.793506	0.302415	0.325782	0.286101	0.228616	0.387628
0.432547	0.632634	0.31702	0.508514	0.709345	0.362651	0.474605	0.558454	0.303905	0.647721	0.326445	0.292135	0.976425	0.466763	0.663687	0.250123	0.266607	0.222679	0.193585	0.103696
0.503353	0.710551	0.352047	0.266174	0.477142	0.0971503	0.551039	0.648363	0.351569	0.781097	0.377948	0.354744	1.03904	0.527663	0.77436	0.294165	0.304629	0.271654	0.235346	0.065173

## Sheet: Figure 3
Figure 3 (a)
Data uploaded to figshare due to size: https://figshare.com/articles/dataset/Enformer_Celltyping_Performance_data_Fig_3a/27173178
Figure 3 (b)
variable	value	Cell	Model
h3k27ac	0.018284596502780914	Monocyte	Enformer Celltyping
h3k27ac	0.30438560247421265	Monocyte	Enformer Celltyping
h3k27ac	0.7754600048065186	Monocyte	Enformer Celltyping
h3k27ac	0.6021544933319092	Monocyte	Enformer Celltyping
h3k27ac	0.5613745450973511	Monocyte	Enformer Celltyping
h3k27ac	0.6170133948326111	Monocyte	Enformer Celltyping
h3k27ac	0.45838338136672974	Monocyte	Enformer Celltyping
h3k27ac	0.1697150021791458	Monocyte	Enformer Celltyping
h3k27ac	0.16401304304599762	Monocyte	Enformer Celltyping
h3k27ac	0.11723019182682037	Monocyte	Enformer Celltyping
h3k27ac	0.0795673	Monocyte	Enformer Celltyping
h3k27ac	0.41842466592788696	Monocyte	Enformer Celltyping
h3k27ac	0.3919966220855713	Monocyte	Enformer Celltyping
h3k27ac	0.2596088647842407	Monocyte	Enformer Celltyping
h3k27ac	0.1103368028998375	Monocyte	Enformer Celltyping
h3k27ac	0.2574238181114197	Monocyte	Enformer Celltyping
h3k27ac	0.2260153591632843	Monocyte	Enformer Celltyping
h3k27ac	0.6322029829025269	Monocyte	Enformer Celltyping
h3k27ac	0.2943091094493866	Monocyte	Enformer Celltyping
h3k27ac	0.3128935992717743	Monocyte	Enformer Celltyping
h3k27ac	0.25232282280921936	Monocyte	Enformer Celltyping
h3k27ac	0.41378092765808105	Monocyte	Enformer Celltyping
h3k27ac	0.5483583807945251	Monocyte	Enformer Celltyping
h3k27ac	0.22523371875286102	Monocyte	Enformer Celltyping
h3k27ac	0.46472790837287903	Monocyte	Enformer Celltyping
h3k27ac	0.30040088295936584	Monocyte	Enformer Celltyping
h3k27ac	0.14647841453552246	Monocyte	Enformer Celltyping
h3k27ac	0.14179064333438873	Monocyte	Enformer Celltyping
h3k27ac	0.5777073502540588	Monocyte	Enformer Celltyping
h3k27ac	0.8704409599304199	Monocyte	Enformer Celltyping
h3k27ac	0.2617557942867279	Monocyte	Enformer Celltyping
h3k27ac	0.0409247	Monocyte	Enformer Celltyping
h3k27ac	0.014547603204846382	Monocyte	Enformer Celltyping
h3k27ac	0.0440853	Monocyte	Enformer Celltyping
h3k27ac	0.33357003331184387	Monocyte	Enformer Celltyping
h3k27ac	0.0703322	Monocyte	Enformer Celltyping
h3k27ac	0.10295847803354263	Monocyte	Enformer Celltyping
h3k27ac	0.10938610136508942	Monocyte	Enformer Celltyping
h3k27ac	0.45370182394981384	Monocyte	Enformer Celltyping
h3k27ac	0.5270071029663086	Monocyte	Enformer Celltyping
h3k27ac	0.5109362006187439	Monocyte	Enformer Celltyping
h3k27ac	0.47222447395324707	Monocyte	Enformer Celltyping
h3k27ac	0.5245901346206665	Monocyte	Enformer Celltyping
h3k27ac	0.49548426270484924	Monocyte	Enformer Celltyping
h3k27ac	0.6958304643630981	Monocyte	Enformer Celltyping
h3k27ac	0.070026	Monocyte	Enformer Celltyping
h3k27ac	0.13975457847118378	Monocyte	Enformer Celltyping
h3k27ac	0.0799406	Monocyte	Enformer Celltyping
h3k27ac	0.3384680151939392	Monocyte	Enformer Celltyping
h3k27ac	0.4772009551525116	Monocyte	Enformer Celltyping
h3k27ac	0.2918415069580078	Monocyte	Enformer Celltyping
h3k27ac	0.0955603	Monocyte	Enformer Celltyping
h3k27ac	0.14981015026569366	Monocyte	Enformer Celltyping
h3k27ac	0.3283901810646057	Monocyte	Enformer Celltyping
h3k27ac	0.27104923129081726	Monocyte	Enformer Celltyping
h3k27ac	0.3224911391735077	Monocyte	Enformer Celltyping
h3k27ac	0.5633721947669983	Monocyte	Enformer Celltyping
h3k27ac	0.5712685585021973	Monocyte	Enformer Celltyping
h3k27ac	0.1430949717760086	Monocyte	Enformer Celltyping
h3k27ac	0.3371381163597107	Monocyte	Enformer Celltyping
h3k27ac	0.1641806811094284	Monocyte	Enformer Celltyping
h3k27ac	0.7131223082542419	Monocyte	Enformer Celltyping
h3k27ac	0.498181	Monocyte	Enformer Celltyping
h3k27ac	0.24510900676250458	Monocyte	Enformer Celltyping
h3k27ac	0.2900159955024719	Monocyte	Enformer Celltyping
h3k27ac	0.3129631578922272	Monocyte	Enformer Celltyping
h3k27ac	0.3388252854347229	Monocyte	Enformer Celltyping
h3k27ac	0.2132565826177597	Monocyte	Enformer Celltyping
h3k27ac	0.3043229281902313	Monocyte	Enformer Celltyping
h3k27ac	0.9710170030593872	Monocyte	Enformer Celltyping
h3k27ac	0.6284100413322449	Monocyte	Enformer Celltyping
h3k27ac	0.531758	Monocyte	Enformer Celltyping
h3k27ac	0.46604225039482117	Monocyte	Enformer Celltyping
h3k27ac	1.5803292989730835	Monocyte	Enformer Celltyping
h3k27ac	0.9555460810661316	Monocyte	Enformer Celltyping
h3k27ac	0.8497897386550903	Monocyte	Enformer Celltyping
h3k27ac	0.29984864592552185	Monocyte	Enformer Celltyping
h3k27ac	0.21953150629997253	Monocyte	Enformer Celltyping
h3k27ac	0.1954476535320282	Monocyte	Enformer Celltyping
h3k27ac	0.0810455	Monocyte	Enformer Celltyping
h3k27ac	0.13847264647483826	Monocyte	Enformer Celltyping
h3k27ac	0.11293879896402359	Monocyte	Enformer Celltyping
h3k27ac	0.0954964	Monocyte	Enformer Celltyping
h3k27ac	0.626496	Monocyte	Enformer Celltyping
h3k27ac	0.2507702112197876	Monocyte	Enformer Celltyping
h3k27ac	0.6967440843582153	Monocyte	Enformer Celltyping
h3k27ac	0.5716335773468018	Monocyte	Enformer Celltyping
h3k27ac	0.3376931846141815	Monocyte	Enformer Celltyping
h3k27ac	0.23848602175712585	Monocyte	Enformer Celltyping
h3k27ac	0.6462204456329346	Monocyte	Enformer Celltyping
h3k27ac	0.29354673624038696	Monocyte	Enformer Celltyping
h3k27ac	0.0903648	Monocyte	Enformer Celltyping
h3k27ac	0.0903502	Monocyte	Enformer Celltyping
h3k27ac	0.086972	Monocyte	Enformer Celltyping
h3k27ac	0.12985870242118835	Monocyte	Enformer Celltyping
h3k27ac	0.14436203241348267	Monocyte	Enformer Celltyping
h3k27ac	0.6573087573051453	Monocyte	Enformer Celltyping
h3k27ac	0.5232459306716919	Monocyte	Enformer Celltyping
h3k27ac	0.7301762700080872	Monocyte	Enformer Celltyping
h3k27ac	0.6349554061889648	Monocyte	Enformer Celltyping
h3k27ac	0.0815199	Monocyte	Enformer Celltyping
h3k27ac	0.0722844	Monocyte	Enformer Celltyping
h3k27ac	0.20762398838996887	Monocyte	Enformer Celltyping
h3k27ac	0.0952199	Monocyte	Enformer Celltyping
h3k27ac	0.0556116	Monocyte	Enformer Celltyping
h3k27ac	0.16106916964054108	Monocyte	Enformer Celltyping
h3k27ac	0.3938303589820862	Monocyte	Enformer Celltyping
h3k27ac	0.2615981698036194	Monocyte	Enformer Celltyping
h3k27ac	1.0361162424087524	Monocyte	Enformer Celltyping
h3k27ac	0.8343331217765808	Monocyte	Enformer Celltyping
h3k27ac	0.3916173577308655	Monocyte	Enformer Celltyping
h3k27ac	0.29738888144493103	Monocyte	Enformer Celltyping
h3k27ac	0.30281728506088257	Monocyte	Enformer Celltyping
h3k27ac	0.6397315263748169	Monocyte	Enformer Celltyping
h3k27ac	0.0937612	Monocyte	Enformer Celltyping
h3k27ac	0.15510542690753937	Monocyte	Enformer Celltyping
h3k27ac	0.24110953509807587	Monocyte	Enformer Celltyping
h3k27ac	0.31870728731155396	Monocyte	Enformer Celltyping
h3k27ac	0.28789418935775757	Monocyte	Enformer Celltyping
h3k27ac	0.34607186913490295	Monocyte	Enformer Celltyping
h3k27ac	0.29030269384384155	Monocyte	Enformer Celltyping
h3k27ac	0.35683077573776245	Monocyte	Enformer Celltyping
h3k27ac	0.4410344064235687	Monocyte	Enformer Celltyping
h3k27ac	0.10315444320440292	Monocyte	Enformer Celltyping
h3k27ac	0.3259274661540985	Monocyte	Enformer Celltyping
h3k27ac	0.317132	Monocyte	Enformer Celltyping
h3k27ac	0.33152538537979126	Monocyte	Enformer Celltyping
h3k27ac	0.32094064354896545	Monocyte	Enformer Celltyping
h3k27ac	0.15193365514278412	Monocyte	Enformer Celltyping
h3k27ac	0.13659699261188507	Monocyte	Enformer Celltyping
h3k27ac	0.10126282274723053	Monocyte	Enformer Celltyping
h3k27ac	0.2037433236837387	Monocyte	Enformer Celltyping
h3k27ac	0.11188619583845139	Monocyte	Enformer Celltyping
h3k27ac	0.0658181	Monocyte	Enformer Celltyping
h3k27ac	0.0831335	Monocyte	Enformer Celltyping
h3k27ac	0.0564484	Monocyte	Enformer Celltyping
h3k27ac	0.0543573	Monocyte	Enformer Celltyping
h3k27ac	0.047396	Monocyte	Enformer Celltyping
h3k27ac	0.0826859	Monocyte	Enformer Celltyping
h3k27ac	0.11504706740379333	Monocyte	Enformer Celltyping
h3k27ac	0.15633748471736908	Monocyte	Enformer Celltyping
h3k27ac	0.29524126648902893	Monocyte	Enformer Celltyping
h3k27ac	0.3179890811443329	Monocyte	Enformer Celltyping
h3k27ac	0.2072213888168335	Monocyte	Enformer Celltyping
h3k27ac	0.12105295807123184	Monocyte	Enformer Celltyping
h3k27ac	0.18664558231830597	Monocyte	Enformer Celltyping
h3k27ac	0.23331715166568756	Monocyte	Enformer Celltyping
h3k27ac	0.19773656129837036	Monocyte	Enformer Celltyping
h3k27ac	0.17831380665302277	Monocyte	Enformer Celltyping
h3k27ac	0.2175636738538742	Monocyte	Enformer Celltyping
h3k27ac	0.4687460958957672	Monocyte	Enformer Celltyping
h3k27ac	0.14971530437469482	Monocyte	Enformer Celltyping
h3k27ac	0.3642410933971405	Monocyte	Enformer Celltyping
h3k27ac	0.13088619709014893	Monocyte	Enformer Celltyping
h3k27ac	0.1049998477101326	Monocyte	Enformer Celltyping
h3k27ac	0.069816	Monocyte	Enformer Celltyping
h3k27ac	0.34339460730552673	Monocyte	Enformer Celltyping
h3k27ac	0.11371855437755585	Monocyte	Enformer Celltyping
h3k27ac	0.067296	Monocyte	Enformer Celltyping
h3k27ac	0.0803736	Monocyte	Enformer Celltyping
h3k27ac	0.0675874	Monocyte	Enformer Celltyping
h3k27ac	0.0945912	Monocyte	Enformer Celltyping
h3k27ac	0.19709837436676025	Monocyte	Enformer Celltyping
h3k27ac	0.27086713910102844	Monocyte	Enformer Celltyping
h3k27ac	0.21209117770195007	Monocyte	Enformer Celltyping
h3k27ac	0.21375669538974762	Monocyte	Enformer Celltyping
h3k27ac	0.0896096	Monocyte	Enformer Celltyping
h3k27ac	0.0531373	Monocyte	Enformer Celltyping
h3k27ac	0.0899823	Monocyte	Enformer Celltyping
h3k27ac	0.21859870851039886	Monocyte	Enformer Celltyping
h3k27ac	0.16608762741088867	Monocyte	Enformer Celltyping
h3k27ac	0.2106172889471054	Monocyte	Enformer Celltyping
h3k27ac	0.0803208	Monocyte	Enformer Celltyping
h3k27ac	0.15974290668964386	Monocyte	Enformer Celltyping
h3k27ac	0.1864510476589203	Monocyte	Enformer Celltyping
h3k27ac	0.0647845	Monocyte	Enformer Celltyping
h3k27ac	0.12772983312606812	Monocyte	Enformer Celltyping
h3k27ac	0.15768755972385406	Monocyte	Enformer Celltyping
h3k27ac	0.0971205	Monocyte	Enformer Celltyping
h3k27ac	0.12282471358776093	Monocyte	Enformer Celltyping
h3k27ac	0.17662280797958374	Monocyte	Enformer Celltyping
h3k27ac	0.38985398411750793	Monocyte	Enformer Celltyping
h3k27ac	0.16433541476726532	Monocyte	Enformer Celltyping
h3k27ac	0.095897	Monocyte	Enformer Celltyping
h3k27ac	0.058572955429553986	Monocyte	Enformer Celltyping
h3k27ac	0.5904138684272766	Monocyte	Enformer Celltyping
h3k27ac	0.13986298441886902	Monocyte	Enformer Celltyping
h3k27ac	0.18237967789173126	Monocyte	Enformer Celltyping
h3k27ac	0.15028099715709686	Monocyte	Enformer Celltyping
h3k27ac	0.18951323628425598	Monocyte	Enformer Celltyping
h3k27ac	0.1923297941684723	Monocyte	Enformer Celltyping
h3k27ac	0.15089279413223267	Monocyte	Enformer Celltyping
h3k27ac	0.0537244	Monocyte	Enformer Celltyping
h3k27ac	0.0528605	Monocyte	Enformer Celltyping
h3k27ac	0.0666196	Monocyte	Enformer Celltyping
h3k27ac	0.0535839	Monocyte	Enformer Celltyping
h3k27ac	0.1592441350221634	Monocyte	Enformer Celltyping
h3k27ac	0.0565148	Monocyte	Enformer Celltyping
h3k27ac	0.1126575842499733	Monocyte	Enformer Celltyping
h3k27ac	0.0628373	Monocyte	Enformer Celltyping
h3k27ac	0.0671114	Monocyte	Enformer Celltyping
h3k27ac	0.046036653220653534	Monocyte	Enformer Celltyping
h3k27ac	0.0687271	Monocyte	Enformer Celltyping
h3k27ac	0.11144854128360748	Monocyte	Enformer Celltyping
h3k27ac	0.0547551	Monocyte	Enformer Celltyping
h3k27ac	0.048481203615665436	Monocyte	Enformer Celltyping
h3k27ac	0.0842893	Monocyte	Enformer Celltyping
h3k27ac	0.046573	Monocyte	Enformer Celltyping
h3k27ac	0.0655794	Monocyte	Enformer Celltyping
h3k27ac	0.0583538	Monocyte	Enformer Celltyping
h3k27ac	0.0808896	Monocyte	Enformer Celltyping
h3k27ac	0.052325326949357986	Monocyte	Enformer Celltyping
h3k27ac	0.0949958	Monocyte	Enformer Celltyping
h3k27ac	0.10361192375421524	Monocyte	Enformer Celltyping
h3k27ac	0.072472	Monocyte	Enformer Celltyping
h3k27ac	0.0787003	Monocyte	Enformer Celltyping
h3k27ac	0.0829043	Monocyte	Enformer Celltyping
h3k27ac	0.20704109966754913	Monocyte	Enformer Celltyping
h3k27ac	0.24010726809501648	Monocyte	Enformer Celltyping
h3k27ac	0.14537560939788818	Monocyte	Enformer Celltyping
h3k27ac	0.0996122	Monocyte	Enformer Celltyping
h3k27ac	0.0843077	Monocyte	Enformer Celltyping
h3k27ac	0.0778752	Monocyte	Enformer Celltyping
h3k27ac	0.0658138	Monocyte	Enformer Celltyping
h3k27ac	0.055868666619062424	Monocyte	Enformer Celltyping
h3k27ac	0.0682122	Monocyte	Enformer Celltyping
h3k27ac	0.0602695	Monocyte	Enformer Celltyping
h3k27ac	0.0976671	Monocyte	Enformer Celltyping
h3k27ac	0.0962496	Monocyte	Enformer Celltyping
h3k27ac	0.090225	Monocyte	Enformer Celltyping
h3k27ac	0.0871033	Monocyte	Enformer Celltyping
h3k27ac	0.10789082944393158	Monocyte	Enformer Celltyping
h3k27ac	0.053334031254053116	Monocyte	Enformer Celltyping
h3k27ac	0.0687775	Monocyte	Enformer Celltyping
h3k27ac	0.0937122	Monocyte	Enformer Celltyping
h3k27ac	0.11627165228128433	Monocyte	Enformer Celltyping
h3k27ac	0.14478206634521484	Monocyte	Enformer Celltyping
h3k27ac	0.2841586768627167	Monocyte	Enformer Celltyping
h3k27ac	0.25300201773643494	Monocyte	Enformer Celltyping
h3k27ac	0.13750573992729187	Monocyte	Enformer Celltyping
h3k27ac	0.19334016740322113	Monocyte	Enformer Celltyping
h3k27ac	0.18122750520706177	Monocyte	Enformer Celltyping
h3k27ac	0.0748078	Monocyte	Enformer Celltyping
h3k27ac	0.0802494	Monocyte	Enformer Celltyping
h3k27ac	0.2617432773113251	Monocyte	Enformer Celltyping
h3k27ac	0.15166881680488586	Monocyte	Enformer Celltyping
h3k27ac	0.18194234371185303	Monocyte	Enformer Celltyping
h3k27ac	0.11534686386585236	Monocyte	Enformer Celltyping
h3k27ac	0.049671582877635956	Monocyte	Enformer Celltyping
h3k27ac	0.0599316	Monocyte	Enformer Celltyping
h3k27ac	0.3712638318538666	Monocyte	Enformer Celltyping
h3k27ac	0.27428221702575684	Monocyte	Enformer Celltyping
h3k27ac	0.5107001066207886	Monocyte	Enformer Celltyping
h3k27ac	1.0983272790908813	Monocyte	Enformer Celltyping
h3k27ac	0.0735793	Monocyte	Enformer Celltyping
h3k27ac	0.0445303	Monocyte	Enformer Celltyping
h3k27ac	0.19363732635974884	Monocyte	Enformer Celltyping
h3k27ac	0.091041	Monocyte	Enformer Celltyping
h3k27ac	0.13011962175369263	Monocyte	Enformer Celltyping
h3k27ac	0.17957746982574463	Monocyte	Enformer Celltyping
h3k27ac	0.20197182893753052	Monocyte	Enformer Celltyping
h3k27ac	0.3571479022502899	Monocyte	Enformer Celltyping
h3k27ac	0.24714696407318115	Monocyte	Enformer Celltyping
h3k27ac	0.3696998357772827	Monocyte	Enformer Celltyping
h3k27ac	0.18060970306396484	Monocyte	Enformer Celltyping
h3k27ac	0.23376210033893585	Monocyte	Enformer Celltyping
h3k27ac	0.3634243607521057	Monocyte	Enformer Celltyping
h3k27ac	0.20410124957561493	Monocyte	Enformer Celltyping
h3k27ac	0.0625465	Monocyte	Enformer Celltyping
h3k27ac	0.0846498	Monocyte	Enformer Celltyping
h3k27ac	0.0709533	Monocyte	Enformer Celltyping
h3k27ac	0.0790605	Monocyte	Enformer Celltyping
h3k27ac	0.13118574023246765	Monocyte	Enformer Celltyping
h3k27ac	0.12783679366111755	Monocyte	Enformer Celltyping
h3k27ac	0.18947765231132507	Monocyte	Enformer Celltyping
h3k27ac	0.5178968906402588	Monocyte	Enformer Celltyping
h3k27ac	0.0956247	Monocyte	Enformer Celltyping
h3k27ac	0.0878493	Monocyte	Enformer Celltyping
h3k27ac	0.046934	Monocyte	Enformer Celltyping
h3k27ac	0.0593026	Monocyte	Enformer Celltyping
h3k27ac	0.10227888077497482	Monocyte	Enformer Celltyping
h3k27ac	0.19022433459758759	Monocyte	Enformer Celltyping
h3k27ac	0.22406895458698273	Monocyte	Enformer Celltyping
h3k27ac	0.2961895167827606	Monocyte	Enformer Celltyping
h3k27ac	0.21724507212638855	Monocyte	Enformer Celltyping
h3k27ac	0.14206156134605408	Monocyte	Enformer Celltyping
h3k27ac	0.0465423	Monocyte	Enformer Celltyping
h3k27ac	0.0499674	Monocyte	Enformer Celltyping
h3k27ac	0.0554674	Monocyte	Enformer Celltyping
h3k27ac	0.0577345	Monocyte	Enformer Celltyping
h3k27ac	0.0609019	Monocyte	Enformer Celltyping
h3k27ac	0.0460615	Monocyte	Enformer Celltyping
h3k27ac	0.0813676	Monocyte	Enformer Celltyping
h3k27ac	0.046364955604076385	Monocyte	Enformer Celltyping
h3k27ac	0.042277928441762924	Monocyte	Enformer Celltyping
h3k27ac	0.0472596	Monocyte	Enformer Celltyping
h3k27ac	0.0443008	Monocyte	Enformer Celltyping
h3k27ac	0.048848144710063934	Monocyte	Enformer Celltyping
h3k27ac	0.0564807	Monocyte	Enformer Celltyping
h3k27ac	0.046625442802906036	Monocyte	Enformer Celltyping
h3k27ac	0.0632426	Monocyte	Enformer Celltyping
h3k27ac	0.0764251	Monocyte	Enformer Celltyping
h3k27ac	0.2918323874473572	Monocyte	Enformer Celltyping
h3k27ac	0.3038552701473236	Monocyte	Enformer Celltyping
h3k27ac	0.3141157627105713	Monocyte	Enformer Celltyping
h3k27ac	0.2429555207490921	Monocyte	Enformer Celltyping
h3k27ac	0.4145996570587158	Monocyte	Enformer Celltyping
h3k27ac	0.5451151728630066	Monocyte	Enformer Celltyping
h3k27ac	0.36608216166496277	Monocyte	Enformer Celltyping
h3k27ac	0.33484363555908203	Monocyte	Enformer Celltyping
h3k27ac	0.43316787481307983	Monocyte	Enformer Celltyping
h3k27ac	0.34153974056243896	Monocyte	Enformer Celltyping
h3k27ac	0.5425570607185364	Monocyte	Enformer Celltyping
h3k27ac	0.7577391266822815	Monocyte	Enformer Celltyping
h3k27ac	0.0882029	Monocyte	Enformer Celltyping
h3k27ac	0.12393821775913239	Monocyte	Enformer Celltyping
h3k27ac	0.3624759614467621	Monocyte	Enformer Celltyping
h3k27ac	0.21713407337665558	Monocyte	Enformer Celltyping
h3k27ac	0.14465059340000153	Monocyte	Enformer Celltyping
h3k27ac	0.33102622628211975	Monocyte	Enformer Celltyping
h3k27ac	0.5389388799667358	Monocyte	Enformer Celltyping
h3k27ac	0.29307472705841064	Monocyte	Enformer Celltyping
h3k27ac	0.19897787272930145	Monocyte	Enformer Celltyping
h3k27ac	0.28966769576072693	Monocyte	Enformer Celltyping
h3k27ac	0.14958029985427856	Monocyte	Enformer Celltyping
h3k27ac	0.23135089874267578	Monocyte	Enformer Celltyping
h3k27ac	0.3329245150089264	Monocyte	Enformer Celltyping
h3k27ac	0.6365501880645752	Monocyte	Enformer Celltyping
h3k27ac	0.17883999645709991	Monocyte	Enformer Celltyping
h3k27ac	0.4677649140357971	Monocyte	Enformer Celltyping
h3k27ac	0.14906123280525208	Monocyte	Enformer Celltyping
h3k27ac	0.16714616119861603	Monocyte	Enformer Celltyping
h3k27ac	0.11592981964349747	Monocyte	Enformer Celltyping
h3k27ac	0.0519506	Monocyte	Enformer Celltyping
h3k27ac	0.12701542675495148	Monocyte	Enformer Celltyping
h3k27ac	0.0828307	Monocyte	Enformer Celltyping
h3k27ac	0.23279505968093872	Monocyte	Enformer Celltyping
h3k27ac	0.4802592992782593	Monocyte	Enformer Celltyping
h3k27ac	0.3805634081363678	Monocyte	Enformer Celltyping
h3k27ac	0.10030817985534668	Monocyte	Enformer Celltyping
h3k27ac	0.011591728776693344	Monocyte	Enformer Celltyping
h3k27ac	0.011591728776693344	Monocyte	Enformer Celltyping
h3k27ac	0.011591728776693344	Monocyte	Enformer Celltyping
h3k27ac	0.011591728776693344	Monocyte	Enformer Celltyping
h3k27ac	0.011591728776693344	Monocyte	Enformer Celltyping
h3k27ac	0.011591728776693344	Monocyte	Enformer Celltyping
h3k27ac	0.011591728776693344	Monocyte	Enformer Celltyping
h3k27ac	0.011591728776693344	Monocyte	Enformer Celltyping
h3k27ac	0.011591728776693344	Monocyte	Enformer Celltyping
h3k27ac	0.011591728776693344	Monocyte	Enformer Celltyping
h3k27ac	0.011591728776693344	Monocyte	Enformer Celltyping
h3k27ac	0.011591728776693344	Monocyte	Enformer Celltyping
h3k27ac	0.011591728776693344	Monocyte	Enformer Celltyping
h3k27ac	0.011591728776693344	Monocyte	Enformer Celltyping
h3k27ac	0.011591728776693344	Monocyte	Enformer Celltyping
h3k27ac	0.011591728776693344	Monocyte	Enformer Celltyping
h3k27ac	0.011591728776693344	Monocyte	Enformer Celltyping
h3k27ac	0.011591728776693344	Monocyte	Enformer Celltyping
h3k27ac	0.011591728776693344	Monocyte	Enformer Celltyping
h3k27ac	0.011591728776693344	Monocyte	Enformer Celltyping
h3k27ac	0.011591728776693344	Monocyte	Enformer Celltyping
h3k27ac	0.011591728776693344	Monocyte	Enformer Celltyping
h3k27ac	0.011591728776693344	Monocyte	Enformer Celltyping
h3k27ac	0.011591728776693344	Monocyte	Enformer Celltyping
h3k27ac	0.011591728776693344	Monocyte	Enformer Celltyping
h3k27ac	0.011591728776693344	Monocyte	Enformer Celltyping
h3k27ac	0.011591728776693344	Monocyte	Enformer Celltyping
h3k27ac	0.011591728776693344	Monocyte	Enformer Celltyping
h3k27ac	0.011591728776693344	Monocyte	Enformer Celltyping
h3k27ac	0.011591728776693344	Monocyte	Enformer Celltyping
h3k27ac	0.011591728776693344	Monocyte	Enformer Celltyping
h3k27ac	0.011591728776693344	Monocyte	Enformer Celltyping
h3k27ac	0.011591728776693344	Monocyte	Enformer Celltyping
h3k27ac	0.011591728776693344	Monocyte	Enformer Celltyping
h3k27ac	0.011591728776693344	Monocyte	Enformer Celltyping
h3k27ac	0.011591728776693344	Monocyte	Enformer Celltyping
h3k27ac	0.011591728776693344	Monocyte	Enformer Celltyping
h3k27ac	0.011591728776693344	Monocyte	Enformer Celltyping
h3k27ac	0.011591728776693344	Monocyte	Enformer Celltyping
h3k27ac	0.011591728776693344	Monocyte	Enformer Celltyping
h3k27ac	0.011591728776693344	Monocyte	Enformer Celltyping
h3k27ac	0.011591728776693344	Monocyte	Enformer Celltyping
h3k27ac	0.011591728776693344	Monocyte	Enformer Celltyping
h3k27ac	0.011591728776693344	Monocyte	Enformer Celltyping
h3k27ac	0.011591728776693344	Monocyte	Enformer Celltyping
h3k27ac	0.011591728776693344	Monocyte	Enformer Celltyping
h3k27ac	0.011591728776693344	Monocyte	Enformer Celltyping
h3k27ac	0.011591728776693344	Monocyte	Enformer Celltyping
h3k27ac	0.011591728776693344	Monocyte	Enformer Celltyping
h3k27ac	0.011591728776693344	Monocyte	Enformer Celltyping
h3k27ac	0.011591728776693344	Monocyte	Enformer Celltyping
h3k27ac	0.011591728776693344	Monocyte	Enformer Celltyping
h3k27ac	0.011591728776693344	Monocyte	Enformer Celltyping
h3k27ac	0.011591728776693344	Monocyte	Enformer Celltyping
h3k27ac	0.011591728776693344	Monocyte	Enformer Celltyping
h3k27ac	0.011591728776693344	Monocyte	Enformer Celltyping
h3k27ac	0.011591728776693344	Monocyte	Enformer Celltyping
h3k27ac	0.011591728776693344	Monocyte	Enformer Celltyping
h3k27ac	0.011591728776693344	Monocyte	Enformer Celltyping
h3k27ac	0.011591728776693344	Monocyte	Enformer Celltyping
h3k27ac	0.13316510617733002	Monocyte	Enformer Celltyping
h3k27ac	0.39377203583717346	Monocyte	Enformer Celltyping
h3k27ac	0.0558656	Monocyte	Enformer Celltyping
h3k27ac	0.1393834352493286	Monocyte	Enformer Celltyping
h3k27ac	0.5968500971794128	Monocyte	Enformer Celltyping
h3k27ac	0.0811608	Monocyte	Enformer Celltyping
h3k27ac	0.027301328256726265	Monocyte	Enformer Celltyping
h3k27ac	0.11845361441373825	Monocyte	Enformer Celltyping
h3k27ac	0.111965	Monocyte	Enformer Celltyping
h3k27ac	0.13101202249526978	Monocyte	Enformer Celltyping
h3k27ac	0.0507066	Monocyte	Enformer Celltyping
h3k27ac	0.17718051373958588	Monocyte	Enformer Celltyping
h3k27ac	0.0574539	Monocyte	Enformer Celltyping
h3k27ac	0.064204	Monocyte	Enformer Celltyping
h3k27ac	0.050738006830215454	Monocyte	Enformer Celltyping
h3k27ac	0.31610217690467834	Monocyte	Enformer Celltyping
h3k27ac	0.4367159903049469	Monocyte	Enformer Celltyping
h3k27ac	0.456919	Monocyte	Enformer Celltyping
h3k27ac	0.6272019147872925	Monocyte	Enformer Celltyping
h3k27ac	0.48721936345100403	Monocyte	Enformer Celltyping
h3k27ac	0.5190264582633972	Monocyte	Enformer Celltyping
h3k27ac	0.5419257283210754	Monocyte	Enformer Celltyping
h3k27ac	0.756428	Monocyte	Enformer Celltyping
h3k27ac	0.0482551	Monocyte	Enformer Celltyping
h3k27ac	0.0362617	Monocyte	Enformer Celltyping
h3k27ac	0.0818154	Monocyte	Enformer Celltyping
h3k27ac	0.8413710594177246	Monocyte	Enformer Celltyping
h3k27ac	0.5928794145584106	Monocyte	Enformer Celltyping
h3k27ac	0.5455815196037292	Monocyte	Enformer Celltyping
h3k27ac	0.8370552062988281	Monocyte	Enformer Celltyping
h3k27ac	0.3469005823135376	Monocyte	Enformer Celltyping
h3k27ac	0.5399728417396545	Monocyte	Enformer Celltyping
h3k27ac	0.3147270083427429	Monocyte	Enformer Celltyping
h3k27ac	0.43620291352272034	Monocyte	Enformer Celltyping
h3k27ac	0.5090876221656799	Monocyte	Enformer Celltyping
h3k27ac	0.2933753430843353	Monocyte	Enformer Celltyping
h3k27ac	0.20589160919189453	Monocyte	Enformer Celltyping
h3k27ac	0.0943623	Monocyte	Enformer Celltyping
h3k27ac	0.2807002663612366	Monocyte	Enformer Celltyping
h3k27ac	0.474181	Monocyte	Enformer Celltyping
h3k27ac	0.5276750922203064	Monocyte	Enformer Celltyping
h3k27ac	0.5010478496551514	Monocyte	Enformer Celltyping
h3k27ac	0.10526399314403534	Monocyte	Enformer Celltyping
h3k27ac	0.20937560498714447	Monocyte	Enformer Celltyping
h3k27ac	0.5673549175262451	Monocyte	Enformer Celltyping
h3k27ac	0.4963030219078064	Monocyte	Enformer Celltyping
h3k27ac	0.9650856852531433	Monocyte	Enformer Celltyping
h3k27ac	0.9329546689987183	Monocyte	Enformer Celltyping
h3k27ac	0.2720094323158264	Monocyte	Enformer Celltyping
h3k27ac	0.2179763913154602	Monocyte	Enformer Celltyping
h3k27ac	0.24275529384613037	Monocyte	Enformer Celltyping
h3k27ac	0.2789888381958008	Monocyte	Enformer Celltyping
h3k27ac	0.13725648820400238	Monocyte	Enformer Celltyping
h3k27ac	0.10537048429250717	Monocyte	Enformer Celltyping
h3k27ac	0.0727264	Monocyte	Enformer Celltyping
h3k27ac	0.0654879	Monocyte	Enformer Celltyping
h3k27ac	0.058153145015239716	Monocyte	Enformer Celltyping
h3k27ac	0.15885961055755615	Monocyte	Enformer Celltyping
h3k27ac	0.13392485678195953	Monocyte	Enformer Celltyping
h3k27ac	0.0750019	Monocyte	Enformer Celltyping
h3k27ac	0.22511613368988037	Monocyte	Enformer Celltyping
h3k27ac	0.28643330931663513	Monocyte	Enformer Celltyping
h3k27ac	0.0550768	Monocyte	Enformer Celltyping
h3k27ac	0.13951268792152405	Monocyte	Enformer Celltyping
h3k27ac	0.1667860895395279	Monocyte	Enformer Celltyping
h3k27ac	0.2371986210346222	Monocyte	Enformer Celltyping
h3k27ac	0.9853737354278564	Monocyte	Enformer Celltyping
h3k27ac	0.16361364722251892	Monocyte	Enformer Celltyping
h3k27ac	0.1782747060060501	Monocyte	Enformer Celltyping
h3k27ac	0.2163606882095337	Monocyte	Enformer Celltyping
h3k27ac	0.17046579718589783	Monocyte	Enformer Celltyping
h3k27ac	0.12792335450649261	Monocyte	Enformer Celltyping
h3k27ac	0.4288029968738556	Monocyte	Enformer Celltyping
h3k27ac	0.11441467702388763	Monocyte	Enformer Celltyping
h3k27ac	0.0790028	Monocyte	Enformer Celltyping
h3k27ac	0.15332981944084167	Monocyte	Enformer Celltyping
h3k27ac	0.0882426	Monocyte	Enformer Celltyping
h3k27ac	0.2848617136478424	Monocyte	Enformer Celltyping
h3k27ac	0.2451750934123993	Monocyte	Enformer Celltyping
h3k27ac	0.0894692	Monocyte	Enformer Celltyping
h3k27ac	0.25121816992759705	Monocyte	Enformer Celltyping
h3k27ac	0.1574832946062088	Monocyte	Enformer Celltyping
h3k27ac	0.19604569673538208	Monocyte	Enformer Celltyping
h3k27ac	0.15000921487808228	Monocyte	Enformer Celltyping
h3k27ac	0.20195089280605316	Monocyte	Enformer Celltyping
h3k27ac	0.21383103728294373	Monocyte	Enformer Celltyping
h3k27ac	0.0591553	Monocyte	Enformer Celltyping
h3k27ac	0.307075	Monocyte	Enformer Celltyping
h3k27ac	0.2514539361000061	Monocyte	Enformer Celltyping
h3k27ac	0.0875245	Monocyte	Enformer Celltyping
h3k27ac	0.11890574544668198	Monocyte	Enformer Celltyping
h3k27ac	0.28858044743537903	Monocyte	Enformer Celltyping
h3k27ac	0.0593998	Monocyte	Enformer Celltyping
h3k27ac	0.0617712	Monocyte	Enformer Celltyping
h3k27ac	0.0727156	Monocyte	Enformer Celltyping
h3k27ac	0.051721472293138504	Monocyte	Enformer Celltyping
h3k27ac	0.13554739952087402	Monocyte	Enformer Celltyping
h3k27ac	0.11815422773361206	Monocyte	Enformer Celltyping
h3k27ac	0.1008969396352768	Monocyte	Enformer Celltyping
h3k27ac	0.22938673198223114	Monocyte	Enformer Celltyping
h3k27ac	0.36705589294433594	Monocyte	Enformer Celltyping
h3k27ac	0.0779652	Monocyte	Enformer Celltyping
h3k27ac	0.5175557732582092	Monocyte	Enformer Celltyping
h3k27ac	0.3290270268917084	Monocyte	Enformer Celltyping
h3k27ac	0.0945263	Monocyte	Enformer Celltyping
h3k27ac	0.7551093101501465	Monocyte	Enformer Celltyping
h3k27ac	0.1000751182436943	Monocyte	Enformer Celltyping
h3k27ac	0.0522295	Monocyte	Enformer Celltyping
h3k27ac	0.4519345462322235	Monocyte	Enformer Celltyping
h3k27ac	0.14786826074123383	Monocyte	Enformer Celltyping
h3k27ac	0.30444130301475525	Monocyte	Enformer Celltyping
h3k27ac	0.14830000698566437	Monocyte	Enformer Celltyping
h3k27ac	1.2324668169021606	Monocyte	Enformer Celltyping
h3k27ac	0.26215824484825134	Monocyte	Enformer Celltyping
h3k27ac	0.23715941607952118	Monocyte	Enformer Celltyping
h3k27ac	0.19491377472877502	Monocyte	Enformer Celltyping
h3k27ac	0.27748221158981323	Monocyte	Enformer Celltyping
h3k27ac	0.18976232409477234	Monocyte	Enformer Celltyping
h3k27ac	0.5377432703971863	Monocyte	Enformer Celltyping
h3k27ac	0.0959945	Monocyte	Enformer Celltyping
h3k27ac	0.0790958	Monocyte	Enformer Celltyping
h3k27ac	0.3524796962738037	Monocyte	Enformer Celltyping
h3k27ac	0.27796250581741333	Monocyte	Enformer Celltyping
h3k27ac	0.0607962	Monocyte	Enformer Celltyping
h3k27ac	0.0685546	Monocyte	Enformer Celltyping
h3k27ac	0.061856381595134735	Monocyte	Enformer Celltyping
h3k27ac	0.0380999	Monocyte	Enformer Celltyping
h3k27ac	0.0416967	Monocyte	Enformer Celltyping
h3k27ac	0.0394031	Monocyte	Enformer Celltyping
h3k27ac	0.0505452	Monocyte	Enformer Celltyping
h3k27ac	0.0449124	Monocyte	Enformer Celltyping
h3k27ac	0.045709	Monocyte	Enformer Celltyping
h3k27ac	0.038366567343473434	Monocyte	Enformer Celltyping
h3k27ac	0.0427116	Monocyte	Enformer Celltyping
h3k27ac	0.051023609936237335	Monocyte	Enformer Celltyping
h3k27ac	0.0363604	Monocyte	Enformer Celltyping
h3k27ac	0.039604008197784424	Monocyte	Enformer Celltyping
h3k27ac	0.3376474380493164	Monocyte	Enformer Celltyping
h3k27ac	0.072302	Monocyte	Enformer Celltyping
h3k27ac	0.2066812813282013	Monocyte	Enformer Celltyping
h3k27ac	0.4418005347251892	Monocyte	Enformer Celltyping
h3k27ac	0.11404818296432495	Monocyte	Enformer Celltyping
h3k27ac	0.055641	Monocyte	Enformer Celltyping
h3k27ac	0.0530121	Monocyte	Enformer Celltyping
h3k27ac	0.059922512620687485	Monocyte	Enformer Celltyping
h3k27ac	0.050674837082624435	Monocyte	Enformer Celltyping
h3k27ac	0.0495838	Monocyte	Enformer Celltyping
h3k27ac	0.056852441281080246	Monocyte	Enformer Celltyping
h3k27ac	0.0627387	Monocyte	Enformer Celltyping
h3k27ac	0.0545393	Monocyte	Enformer Celltyping
h3k27ac	0.0529077	Monocyte	Enformer Celltyping
h3k27ac	0.049416281282901764	Monocyte	Enformer Celltyping
h3k27ac	0.15678687393665314	Monocyte	Enformer Celltyping
h3k27ac	0.0750661	Monocyte	Enformer Celltyping
h3k27ac	0.1443607658147812	Monocyte	Enformer Celltyping
h3k27ac	0.15297944843769073	Monocyte	Enformer Celltyping
h3k27ac	0.5714574456214905	Monocyte	Enformer Celltyping
h3k27ac	0.26892203092575073	Monocyte	Enformer Celltyping
h3k27ac	0.060870785266160965	Monocyte	Enformer Celltyping
h3k27ac	0.058579228818416595	Monocyte	Enformer Celltyping
h3k27ac	0.1678810715675354	Monocyte	Enformer Celltyping
h3k27ac	0.236208	Monocyte	Enformer Celltyping
h3k27ac	0.3218582570552826	Monocyte	Enformer Celltyping
h3k27ac	0.16725075244903564	Monocyte	Enformer Celltyping
h3k27ac	0.286262	Monocyte	Enformer Celltyping
h3k27ac	0.42618489265441895	Monocyte	Enformer Celltyping
h3k27ac	0.4611290395259857	Monocyte	Enformer Celltyping
h3k27ac	0.17927993834018707	Monocyte	Enformer Celltyping
h3k27ac	0.17090784013271332	Monocyte	Enformer Celltyping
h3k27ac	0.4629304111003876	Monocyte	Enformer Celltyping
h3k27ac	0.39365124702453613	Monocyte	Enformer Celltyping
h3k27ac	0.25658583641052246	Monocyte	Enformer Celltyping
h3k27ac	0.2578289210796356	Monocyte	Enformer Celltyping
h3k27ac	0.4904215335845947	Monocyte	Enformer Celltyping
h3k27ac	0.0949276	Monocyte	Enformer Celltyping
h3k27ac	0.5875380039215088	Monocyte	Enformer Celltyping
h3k27ac	0.46288448572158813	Monocyte	Enformer Celltyping
h3k27ac	0.2995946407318115	Monocyte	Enformer Celltyping
h3k27ac	0.17403647303581238	Monocyte	Enformer Celltyping
h3k27ac	0.22413857281208038	Monocyte	Enformer Celltyping
h3k27ac	0.7985864281654358	Monocyte	Enformer Celltyping
h3k27ac	0.2834502160549164	Monocyte	Enformer Celltyping
h3k27ac	0.4298754632472992	Monocyte	Enformer Celltyping
h3k27ac	0.29666635394096375	Monocyte	Enformer Celltyping
h3k27ac	0.3398093283176422	Monocyte	Enformer Celltyping
h3k27ac	0.10712777823209763	Monocyte	Enformer Celltyping
h3k27ac	0.0558146	Monocyte	Enformer Celltyping
h3k27ac	0.0736653	Monocyte	Enformer Celltyping
h3k27ac	0.1247095838189125	Monocyte	Enformer Celltyping
h3k27ac	0.5426710844039917	Monocyte	Enformer Celltyping
h3k27ac	0.0650007	Monocyte	Enformer Celltyping
h3k27ac	0.1345253884792328	Monocyte	Enformer Celltyping
h3k27ac	0.12457143515348434	Monocyte	Enformer Celltyping
h3k27ac	0.10396850854158401	Monocyte	Enformer Celltyping
h3k27ac	0.2905082106590271	Monocyte	Enformer Celltyping
h3k27ac	0.25660398602485657	Monocyte	Enformer Celltyping
h3k27ac	0.44888290762901306	Monocyte	Enformer Celltyping
h3k27ac	0.546044	Monocyte	Enformer Celltyping
h3k27ac	0.3254642188549042	Monocyte	Enformer Celltyping
h3k27ac	0.11994131654500961	Monocyte	Enformer Celltyping
h3k27ac	0.09483	Monocyte	Enformer Celltyping
h3k27ac	0.10203097760677338	Monocyte	Enformer Celltyping
h3k27ac	0.1199810653924942	Monocyte	Enformer Celltyping
h3k27ac	0.1710272580385208	Monocyte	Enformer Celltyping
h3k27ac	0.054114025086164474	Monocyte	Enformer Celltyping
h3k27ac	0.0605589	Monocyte	Enformer Celltyping
h3k27ac	0.10022728890180588	Monocyte	Enformer Celltyping
h3k27ac	0.035992641001939774	Monocyte	Enformer Celltyping
h3k27ac	0.050221171230077744	Monocyte	Enformer Celltyping
h3k27ac	0.060446079820394516	Monocyte	Enformer Celltyping
h3k27ac	0.0554945	Monocyte	Enformer Celltyping
h3k27ac	0.049276	Monocyte	Enformer Celltyping
h3k27ac	0.0842764	Monocyte	Enformer Celltyping
h3k27ac	0.056652	Monocyte	Enformer Celltyping
h3k27ac	0.18974992632865906	Monocyte	Enformer Celltyping
h3k27ac	0.13697576522827148	Monocyte	Enformer Celltyping
h3k27ac	0.2053951919078827	Monocyte	Enformer Celltyping
h3k27ac	0.21488258242607117	Monocyte	Enformer Celltyping
h3k27ac	0.11405472457408905	Monocyte	Enformer Celltyping
h3k27ac	0.19095560908317566	Monocyte	Enformer Celltyping
h3k27ac	0.0950896	Monocyte	Enformer Celltyping
h3k27ac	0.20417022705078125	Monocyte	Enformer Celltyping
h3k27ac	0.20985472202301025	Monocyte	Enformer Celltyping
h3k27ac	0.0765692	Monocyte	Enformer Celltyping
h3k27ac	0.51869	Monocyte	Enformer Celltyping
h3k27ac	0.0882101	Monocyte	Enformer Celltyping
h3k27ac	0.0992413	Monocyte	Enformer Celltyping
h3k27ac	0.22616100311279297	Monocyte	Enformer Celltyping
h3k27ac	0.4000087082386017	Monocyte	Enformer Celltyping
h3k27ac	0.0804889	Monocyte	Enformer Celltyping
h3k27ac	0.6734078526496887	Monocyte	Enformer Celltyping
h3k27ac	0.19505742192268372	Monocyte	Enformer Celltyping
h3k27ac	0.058291178196668625	Monocyte	Enformer Celltyping
h3k27ac	0.2126351296901703	Monocyte	Enformer Celltyping
h3k27ac	0.2659231722354889	Monocyte	Enformer Celltyping
h3k27ac	0.5352894067764282	Monocyte	Enformer Celltyping
h3k27ac	0.15031853318214417	Monocyte	Enformer Celltyping
h3k27ac	0.5384839177131653	Monocyte	Enformer Celltyping
h3k27ac	0.12908799946308136	Monocyte	Enformer Celltyping
h3k27ac	0.10686882585287094	Monocyte	Enformer Celltyping
h3k27ac	0.12700627744197845	Monocyte	Enformer Celltyping
h3k27ac	0.32562291622161865	Monocyte	Enformer Celltyping
h3k27ac	0.17011027038097382	Monocyte	Enformer Celltyping
h3k27ac	0.39436888694763184	Monocyte	Enformer Celltyping
h3k27ac	0.5842159986495972	Monocyte	Enformer Celltyping
h3k27ac	0.2934090197086334	Monocyte	Enformer Celltyping
h3k27ac	0.1506783664226532	Monocyte	Enformer Celltyping
h3k27ac	0.37271398305892944	Monocyte	Enformer Celltyping
h3k27ac	0.2885349690914154	Monocyte	Enformer Celltyping
h3k27ac	0.24442818760871887	Monocyte	Enformer Celltyping
h3k27ac	0.14431892335414886	Monocyte	Enformer Celltyping
h3k27ac	0.3804543614387512	Monocyte	Enformer Celltyping
h3k27ac	0.4567505121231079	Monocyte	Enformer Celltyping
h3k27ac	0.0981759	Monocyte	Enformer Celltyping
h3k27ac	0.2259155958890915	Monocyte	Enformer Celltyping
h3k27ac	0.12941057980060577	Monocyte	Enformer Celltyping
h3k27ac	0.0947839	Monocyte	Enformer Celltyping
h3k27ac	0.060716766864061356	Monocyte	Enformer Celltyping
h3k27ac	0.21686474978923798	Monocyte	Enformer Celltyping
h3k27ac	0.8990041017532349	Monocyte	Enformer Celltyping
h3k27ac	1.33329	Monocyte	Enformer Celltyping
h3k27ac	0.24179181456565857	Monocyte	Enformer Celltyping
h3k27ac	0.5342792868614197	Monocyte	Enformer Celltyping
h3k27ac	1.0951122045516968	Monocyte	Enformer Celltyping
h3k27ac	0.1963287591934204	Monocyte	Enformer Celltyping
h3k27ac	0.0810343	Monocyte	Enformer Celltyping
h3k27ac	0.0625471	Monocyte	Enformer Celltyping
h3k27ac	0.0453482	Monocyte	Enformer Celltyping
h3k27ac	0.054301660507917404	Monocyte	Enformer Celltyping
h3k27ac	0.053694	Monocyte	Enformer Celltyping
h3k27ac	0.0992573	Monocyte	Enformer Celltyping
h3k27ac	0.18508777022361755	Monocyte	Enformer Celltyping
h3k27ac	0.0766389	Monocyte	Enformer Celltyping
h3k27ac	0.0707982	Monocyte	Enformer Celltyping
h3k27ac	0.0578805	Monocyte	Enformer Celltyping
h3k27ac	0.0648117	Monocyte	Enformer Celltyping
h3k27ac	0.4512237310409546	Monocyte	Enformer Celltyping
h3k27ac	0.170916	Monocyte	Enformer Celltyping
h3k27ac	0.074686	Monocyte	Enformer Celltyping
h3k27ac	0.0607901	Monocyte	Enformer Celltyping
h3k27ac	0.0477571	Monocyte	Enformer Celltyping
h3k27ac	0.6237857341766357	Monocyte	Enformer Celltyping
h3k27ac	0.36070510745048523	Monocyte	Enformer Celltyping
h3k27ac	0.16123658418655396	Monocyte	Enformer Celltyping
h3k27ac	0.6131883859634399	Monocyte	Enformer Celltyping
h3k27ac	0.22635972499847412	Monocyte	Enformer Celltyping
h3k27ac	0.2363438904285431	Monocyte	Enformer Celltyping
h3k27ac	0.16319793462753296	Monocyte	Enformer Celltyping
h3k27ac	0.23946568369865417	Monocyte	Enformer Celltyping
h3k27ac	0.1584586203098297	Monocyte	Enformer Celltyping
h3k27ac	0.1482280045747757	Monocyte	Enformer Celltyping
h3k27ac	0.22803974151611328	Monocyte	Enformer Celltyping
h3k27ac	0.16689930856227875	Monocyte	Enformer Celltyping
h3k27ac	0.8283864259719849	Monocyte	Enformer Celltyping
h3k27ac	0.0526753	Monocyte	Enformer Celltyping
h3k27ac	0.04593	Monocyte	Enformer Celltyping
h3k27ac	0.0713609	Monocyte	Enformer Celltyping
h3k27ac	0.4405975341796875	Monocyte	Enformer Celltyping
h3k27ac	0.0845233	Monocyte	Enformer Celltyping
h3k27ac	0.0926655	Monocyte	Enformer Celltyping
h3k27ac	0.10955958068370819	Monocyte	Enformer Celltyping
h3k27ac	0.30204567313194275	Monocyte	Enformer Celltyping
h3k27ac	0.12237921357154846	Monocyte	Enformer Celltyping
h3k27ac	0.0805172	Monocyte	Enformer Celltyping
h3k27ac	0.13420149683952332	Monocyte	Enformer Celltyping
h3k27ac	0.1430768221616745	Monocyte	Enformer Celltyping
h3k27ac	0.2500304579734802	Monocyte	Enformer Celltyping
h3k27ac	0.22571232914924622	Monocyte	Enformer Celltyping
h3k27ac	0.0949099	Monocyte	Enformer Celltyping
h3k27ac	0.0569583	Monocyte	Enformer Celltyping
h3k27ac	0.0735702	Monocyte	Enformer Celltyping
h3k27ac	0.061568912118673325	Monocyte	Enformer Celltyping
h3k27ac	0.054948046803474426	Monocyte	Enformer Celltyping
h3k27ac	0.0797881	Monocyte	Enformer Celltyping
h3k27ac	0.0771396	Monocyte	Enformer Celltyping
h3k27ac	0.0707736	Monocyte	Enformer Celltyping
h3k27ac	0.0793083	Monocyte	Enformer Celltyping
h3k27ac	0.2332926243543625	Monocyte	Enformer Celltyping
h3k27ac	0.12299658358097076	Monocyte	Enformer Celltyping
h3k27ac	0.13892214000225067	Monocyte	Enformer Celltyping
h3k27ac	0.31533411145210266	Monocyte	Enformer Celltyping
h3k27ac	0.5612109303474426	Monocyte	Enformer Celltyping
h3k27ac	0.3592899739742279	Monocyte	Enformer Celltyping
h3k27ac	0.18962937593460083	Monocyte	Enformer Celltyping
h3k27ac	0.369636	Monocyte	Enformer Celltyping
h3k27ac	0.35596510767936707	Monocyte	Enformer Celltyping
h3k27ac	0.40139490365982056	Monocyte	Enformer Celltyping
h3k27ac	0.4440849721431732	Monocyte	Enformer Celltyping
h3k27ac	0.14951013028621674	Monocyte	Enformer Celltyping
h3k27ac	0.2481478750705719	Monocyte	Enformer Celltyping
h3k27ac	0.17185375094413757	Monocyte	Enformer Celltyping
h3k27ac	0.20342299342155457	Monocyte	Enformer Celltyping
h3k27ac	0.10543093085289001	Monocyte	Enformer Celltyping
h3k27ac	0.19341009855270386	Monocyte	Enformer Celltyping
h3k27ac	0.18347127735614777	Monocyte	Enformer Celltyping
h3k27ac	0.0322146	Monocyte	Enformer Celltyping
h3k27ac	0.0590691	Monocyte	Enformer Celltyping
h3k27ac	0.0467719	Monocyte	Enformer Celltyping
h3k27ac	0.049150533974170685	Monocyte	Enformer Celltyping
h3k27ac	0.0665274	Monocyte	Enformer Celltyping
h3k27ac	0.059087	Monocyte	Enformer Celltyping
h3k27ac	0.10212568938732147	Monocyte	Enformer Celltyping
h3k27ac	0.15075141191482544	Monocyte	Enformer Celltyping
h3k27ac	0.1621171236038208	Monocyte	Enformer Celltyping
h3k27ac	0.14281272888183594	Monocyte	Enformer Celltyping
h3k27ac	0.7803958654403687	Monocyte	Enformer Celltyping
h3k27ac	0.1448904275894165	Monocyte	Enformer Celltyping
h3k27ac	0.037779830396175385	Monocyte	Enformer Celltyping
h3k27ac	0.15803983807563782	Monocyte	Enformer Celltyping
h3k27ac	0.0755927	Monocyte	Enformer Celltyping
h3k27ac	0.0479578	Monocyte	Enformer Celltyping
h3k27ac	0.0655842	Monocyte	Enformer Celltyping
h3k27ac	0.12051452696323395	Monocyte	Enformer Celltyping
h3k27ac	0.10369405150413513	Monocyte	Enformer Celltyping
h3k27ac	0.099526	Monocyte	Enformer Celltyping
h3k27ac	0.23383492231369019	Monocyte	Enformer Celltyping
h3k27ac	0.6034812927246094	Monocyte	Enformer Celltyping
h3k27ac	0.182417	Monocyte	Enformer Celltyping
h3k27ac	0.0841051	Monocyte	Enformer Celltyping
h3k27ac	0.1389908343553543	Monocyte	Enformer Celltyping
h3k27ac	0.047717444598674774	Monocyte	Enformer Celltyping
h3k27ac	0.0467733	Monocyte	Enformer Celltyping
h3k27ac	0.0455799	Monocyte	Enformer Celltyping
h3k27ac	0.0469863	Monocyte	Enformer Celltyping
h3k27ac	0.0712047	Monocyte	Enformer Celltyping
h3k27ac	0.22453510761260986	Monocyte	Enformer Celltyping
h3k27ac	0.3494645059108734	Monocyte	Enformer Celltyping
h3k27ac	0.18395324051380157	Monocyte	Enformer Celltyping
h3k27ac	0.31698930263519287	Monocyte	Enformer Celltyping
h3k27ac	0.23070339858531952	Monocyte	Enformer Celltyping
h3k27ac	0.2340593785047531	Monocyte	Enformer Celltyping
h3k27ac	0.2302922010421753	Monocyte	Enformer Celltyping
h3k27ac	0.25509020686149597	Monocyte	Enformer Celltyping
h3k27ac	0.523956	Monocyte	Enformer Celltyping
h3k27ac	0.14677093923091888	Monocyte	Enformer Celltyping
h3k27ac	0.20296430587768555	Monocyte	Enformer Celltyping
h3k27ac	0.42624935507774353	Monocyte	Enformer Celltyping
h3k27ac	0.2964993119239807	Monocyte	Enformer Celltyping
h3k27ac	0.754379	Monocyte	Enformer Celltyping
h3k27ac	0.3756912350654602	Monocyte	Enformer Celltyping
h3k27ac	0.5431506037712097	Monocyte	Enformer Celltyping
h3k27ac	0.4253857135772705	Monocyte	Enformer Celltyping
h3k27ac	0.24514028429985046	Monocyte	Enformer Celltyping
h3k27ac	0.0855627	Monocyte	Enformer Celltyping
h3k27ac	0.0619634	Monocyte	Enformer Celltyping
h3k27ac	0.22672349214553833	Monocyte	Enformer Celltyping
h3k27ac	0.16972273588180542	Monocyte	Enformer Celltyping
h3k27ac	0.0816494	Monocyte	Enformer Celltyping
h3k27ac	0.1964399218559265	Monocyte	Enformer Celltyping
h3k27ac	0.0745619	Monocyte	Enformer Celltyping
h3k27ac	0.5016545057296753	Monocyte	Enformer Celltyping
h3k27ac	0.734235	Monocyte	Enformer Celltyping
h3k27ac	0.22843030095100403	Monocyte	Enformer Celltyping
h3k27ac	0.12709076702594757	Monocyte	Enformer Celltyping
h3k27ac	0.14000746607780457	Monocyte	Enformer Celltyping
h3k27ac	0.0884815	Monocyte	Enformer Celltyping
h3k27ac	0.035626448690891266	Monocyte	Enformer Celltyping
h3k27ac	0.0559153	Monocyte	Enformer Celltyping
h3k27ac	0.0496234	Monocyte	Enformer Celltyping
h3k27ac	0.0322433	Monocyte	Enformer Celltyping
h3k27ac	0.0481422	Monocyte	Enformer Celltyping
h3k27ac	0.040744949132204056	Monocyte	Enformer Celltyping
h3k27ac	0.0339817	Monocyte	Enformer Celltyping
h3k27ac	0.24435506761074066	Monocyte	Enformer Celltyping
h3k27ac	0.16546133160591125	Monocyte	Enformer Celltyping
h3k27ac	0.4041447341442108	Monocyte	Enformer Celltyping
h3k27ac	0.6091963052749634	Monocyte	Enformer Celltyping
h3k27ac	0.5144963264465332	Monocyte	Enformer Celltyping
h3k27ac	0.825253	Monocyte	Enformer Celltyping
h3k27ac	0.15671713650226593	Monocyte	Enformer Celltyping
h3k27ac	0.41863390803337097	Monocyte	Enformer Celltyping
h3k27ac	0.17079921066761017	Monocyte	Enformer Celltyping
h3k27ac	0.2154283970594406	Monocyte	Enformer Celltyping
h3k27ac	0.0942115	Monocyte	Enformer Celltyping
h3k27ac	0.3524602949619293	Monocyte	Enformer Celltyping
h3k27ac	0.4908043146133423	Monocyte	Enformer Celltyping
h3k27ac	0.0454305	Monocyte	Enformer Celltyping
h3k27ac	0.0419401	Monocyte	Enformer Celltyping
h3k27ac	0.0664698	Monocyte	Enformer Celltyping
h3k27ac	0.2571295201778412	Monocyte	Enformer Celltyping
h3k27ac	0.16325676441192627	Monocyte	Enformer Celltyping
h3k27ac	0.37666967511177063	Monocyte	Enformer Celltyping
h3k27ac	0.8290339708328247	Monocyte	Enformer Celltyping
h3k27ac	0.8783659934997559	Monocyte	Enformer Celltyping
h3k27ac	0.10202872008085251	Monocyte	Enformer Celltyping
h3k27ac	0.2163681536912918	Monocyte	Enformer Celltyping
h3k27ac	0.12128759920597076	Monocyte	Enformer Celltyping
h3k27ac	0.0816175	Monocyte	Enformer Celltyping
h3k27ac	0.13282524049282074	Monocyte	Enformer Celltyping
h3k27ac	0.20445428788661957	Monocyte	Enformer Celltyping
h3k27ac	0.3668690323829651	Monocyte	Enformer Celltyping
h3k27ac	0.196335	Monocyte	Enformer Celltyping
h3k27ac	0.5699795484542847	Monocyte	Enformer Celltyping
h3k27ac	0.5654479265213013	Monocyte	Enformer Celltyping
h3k27ac	0.8565365076065063	Monocyte	Enformer Celltyping
h3k27ac	0.1448923796415329	Monocyte	Enformer Celltyping
h3k27ac	0.32633671164512634	Monocyte	Enformer Celltyping
h3k27ac	0.6173027753829956	Monocyte	Enformer Celltyping
h3k27ac	0.26267704367637634	Monocyte	Enformer Celltyping
h3k27ac	0.061535902321338654	Monocyte	Enformer Celltyping
h3k27ac	0.0399748	Monocyte	Enformer Celltyping
h3k27ac	0.0389573	Monocyte	Enformer Celltyping
h3k27ac	0.0445703	Monocyte	Enformer Celltyping
h3k27ac	0.0339143	Monocyte	Enformer Celltyping
h3k27ac	0.055414676666259766	Monocyte	Enformer Celltyping
h3k27ac	0.0481698	Monocyte	Enformer Celltyping
h3k27ac	0.0448598	Monocyte	Enformer Celltyping
h3k27ac	0.0532595	Monocyte	Enformer Celltyping
h3k27ac	0.0495625	Monocyte	Enformer Celltyping
h3k27ac	0.0509989	Monocyte	Enformer Celltyping
h3k27ac	0.0429361	Monocyte	Enformer Celltyping
h3k27ac	0.0609669	Monocyte	Enformer Celltyping
h3k27ac	0.14761662483215332	Monocyte	Enformer Celltyping
h3k27ac	0.134971	Monocyte	Enformer Celltyping
h3k27ac	0.13083966076374054	Monocyte	Enformer Celltyping
h3k27ac	0.15370933711528778	Monocyte	Enformer Celltyping
h3k27ac	0.5656298398971558	Monocyte	Enformer Celltyping
h3k27ac	0.37533026933670044	Monocyte	Enformer Celltyping
h3k27ac	0.14839912950992584	Monocyte	Enformer Celltyping
h3k27ac	0.0508256	Monocyte	Enformer Celltyping
h3k27ac	0.038172535598278046	Monocyte	Enformer Celltyping
h3k27ac	0.0489802	Monocyte	Enformer Celltyping
h3k27ac	0.0498228	Monocyte	Enformer Celltyping
h3k27ac	0.0624915	Monocyte	Enformer Celltyping
h3k27ac	0.0773372	Monocyte	Enformer Celltyping
h3k27ac	0.24793365597724915	Monocyte	Enformer Celltyping
h3k27ac	0.0964117	Monocyte	Enformer Celltyping
h3k27ac	0.0561207	Monocyte	Enformer Celltyping
h3k27ac	0.0446803	Monocyte	Enformer Celltyping
h3k27ac	0.0521318	Monocyte	Enformer Celltyping
h3k27ac	0.0816675	Monocyte	Enformer Celltyping
h3k27ac	0.19613152742385864	Monocyte	Enformer Celltyping
h3k27ac	0.642727	Monocyte	Enformer Celltyping
h3k27ac	0.5096508264541626	Monocyte	Enformer Celltyping
h3k27ac	0.2721625566482544	Monocyte	Enformer Celltyping
h3k27ac	0.2734236419200897	Monocyte	Enformer Celltyping
h3k27ac	0.13887152075767517	Monocyte	Enformer Celltyping
h3k27ac	0.253157	Monocyte	Enformer Celltyping
h3k27ac	0.10737083107233047	Monocyte	Enformer Celltyping
h3k27ac	0.0794121	Monocyte	Enformer Celltyping
h3k27ac	0.045699261128902435	Monocyte	Enformer Celltyping
h3k27ac	0.14346864819526672	Monocyte	Enformer Celltyping
h3k27ac	0.3630823493003845	Monocyte	Enformer Celltyping
h3k27ac	0.5290598273277283	Monocyte	Enformer Celltyping
h3k27ac	0.8767154216766357	Monocyte	Enformer Celltyping
h3k27ac	0.41734185814857483	Monocyte	Enformer Celltyping
h3k27ac	0.27806735038757324	Monocyte	Enformer Celltyping
h3k27ac	0.0656175	Monocyte	Enformer Celltyping
h3k27ac	0.0858245	Monocyte	Enformer Celltyping
h3k27ac	0.23513013124465942	Monocyte	Enformer Celltyping
h3k27ac	0.0616245	Monocyte	Enformer Celltyping
h3k27ac	0.092869	Monocyte	Enformer Celltyping
h3k27ac	0.07369	Monocyte	Enformer Celltyping
h3k27ac	0.0609335	Monocyte	Enformer Celltyping
h3k27ac	0.3826965093612671	Monocyte	Enformer Celltyping
h3k27ac	0.46545955538749695	Monocyte	Enformer Celltyping
h3k27ac	1.181778907775879	Monocyte	Enformer Celltyping
h3k27ac	0.21317265927791595	Monocyte	Enformer Celltyping
h3k27ac	0.4747566878795624	Monocyte	Enformer Celltyping
h3k27ac	0.7204010486602783	Monocyte	Enformer Celltyping
h3k27ac	0.5809963941574097	Monocyte	Enformer Celltyping
h3k27ac	0.19428521394729614	Monocyte	Enformer Celltyping
h3k27ac	0.44339901208877563	Monocyte	Enformer Celltyping
h3k27ac	0.25023818016052246	Monocyte	Enformer Celltyping
h3k27ac	0.40208306908607483	Monocyte	Enformer Celltyping
h3k27ac	0.13774432241916656	Monocyte	Enformer Celltyping
h3k27ac	0.0737883	Monocyte	Enformer Celltyping
h3k27ac	0.0729629	Monocyte	Enformer Celltyping
h3k27ac	0.3248675763607025	Monocyte	Enformer Celltyping
h3k27ac	0.10773849487304688	Monocyte	Enformer Celltyping
h3k27ac	0.0861744	Monocyte	Enformer Celltyping
h3k27ac	0.6271864771842957	Monocyte	Enformer Celltyping
h3k27ac	0.3560252785682678	Monocyte	Enformer Celltyping
h3k27ac	0.8295024633407593	Monocyte	Enformer Celltyping
h3k27ac	0.30931538343429565	Monocyte	Enformer Celltyping
h3k27ac	0.0595082	Monocyte	Enformer Celltyping
h3k27ac	0.0948954	Monocyte	Enformer Celltyping
h3k27ac	0.0402859	Monocyte	Enformer Celltyping
h3k27ac	0.0497765	Monocyte	Enformer Celltyping
h3k27ac	0.0481598	Monocyte	Enformer Celltyping
h3k27ac	0.047445591539144516	Monocyte	Enformer Celltyping
h3k27ac	0.0352648	Monocyte	Enformer Celltyping
h3k27ac	0.040306199342012405	Monocyte	Enformer Celltyping
h3k27ac	0.044891875237226486	Monocyte	Enformer Celltyping
h3k27ac	0.043540600687265396	Monocyte	Enformer Celltyping
h3k27ac	0.0616952	Monocyte	Enformer Celltyping
h3k27ac	0.0495018	Monocyte	Enformer Celltyping
h3k27ac	0.044668	Monocyte	Enformer Celltyping
h3k27ac	0.0479094	Monocyte	Enformer Celltyping
h3k27ac	0.0629169	Monocyte	Enformer Celltyping
h3k27ac	0.057035	Monocyte	Enformer Celltyping
h3k27ac	0.0548896	Monocyte	Enformer Celltyping
h3k27ac	0.0365163	Monocyte	Enformer Celltyping
h3k27ac	0.0456129	Monocyte	Enformer Celltyping
h3k27ac	0.0446893	Monocyte	Enformer Celltyping
h3k27ac	0.0406743	Monocyte	Enformer Celltyping
h3k27ac	0.045336656272411346	Monocyte	Enformer Celltyping
h3k27ac	0.0472005	Monocyte	Enformer Celltyping
h3k27ac	0.041785307228565216	Monocyte	Enformer Celltyping
h3k27ac	0.043747060000896454	Monocyte	Enformer Celltyping
h3k27ac	0.0396354	Monocyte	Enformer Celltyping
h3k27ac	0.10134230554103851	Monocyte	Enformer Celltyping
h3k27ac	0.1288934051990509	Monocyte	Enformer Celltyping
h3k27ac	0.4523628354072571	Monocyte	Enformer Celltyping
h3k27ac	0.4581981897354126	Monocyte	Enformer Celltyping
h3k27ac	0.8045269250869751	Monocyte	Enformer Celltyping
h3k27ac	0.5682371258735657	Monocyte	Enformer Celltyping
h3k27ac	0.185986	Monocyte	Enformer Celltyping
h3k27ac	0.1306651383638382	Monocyte	Enformer Celltyping
h3k27ac	0.0782621	Monocyte	Enformer Celltyping
h3k27ac	0.11106059700250626	Monocyte	Enformer Celltyping
h3k27ac	0.16409438848495483	Monocyte	Enformer Celltyping
h3k27ac	0.0675035	Monocyte	Enformer Celltyping
h3k27ac	0.17758296430110931	Monocyte	Enformer Celltyping
h3k27ac	0.059997398406267166	Monocyte	Enformer Celltyping
h3k27ac	0.039243292063474655	Monocyte	Enformer Celltyping
h3k27ac	0.011591728776693344	Monocyte	Enformer Celltyping
h3k27ac	0.0710973	Monocyte	Enformer Celltyping
h3k27ac	0.014512808993458748	Monocyte	Enformer Celltyping
h3k27ac	0.011591728776693344	Monocyte	Enformer Celltyping
h3k27ac	0.011591728776693344	Monocyte	Enformer Celltyping
h3k27ac	0.011591728776693344	Monocyte	Enformer Celltyping
h3k27ac	0.011591728776693344	Monocyte	Enformer Celltyping
h3k27ac	0.011591728776693344	Monocyte	Enformer Celltyping
h3k27ac	0.011591728776693344	Monocyte	Enformer Celltyping
h3k27ac	0.011591728776693344	Monocyte	Enformer Celltyping
h3k27ac	0.0390146	Monocyte	Enformer Celltyping
h3k27ac	0.1971968710422516	Monocyte	Enformer Celltyping
h3k27ac	0.10574551671743393	Monocyte	Enformer Celltyping
h3k27ac	0.048767589032649994	Monocyte	Enformer Celltyping
h3k27ac	0.49475306272506714	Monocyte	Enformer Celltyping
h3k27ac	0.45260289311408997	Monocyte	Enformer Celltyping
h3k27ac	0.2750612497329712	Monocyte	Enformer Celltyping
h3k27ac	0.0439887	Monocyte	Enformer Celltyping
h3k27ac	0.10865345597267151	Monocyte	Enformer Celltyping
h3k27ac	0.2983429431915283	Monocyte	Enformer Celltyping
h3k27ac	0.0870214	Monocyte	Enformer Celltyping
h3k27ac	0.6532769203186035	Monocyte	Enformer Celltyping
h3k27ac	0.12905310094356537	Monocyte	Enformer Celltyping
h3k27ac	0.22551631927490234	Monocyte	Enformer Celltyping
h3k27ac	0.37006863951683044	Monocyte	Enformer Celltyping
h3k27ac	0.15638796985149384	Monocyte	Enformer Celltyping
h3k27ac	0.16386105120182037	Monocyte	Enformer Celltyping
h3k27ac	0.17798250913619995	Monocyte	Enformer Celltyping
h3k27ac	0.3251146376132965	Monocyte	Enformer Celltyping
h3k27ac	0.2832672595977783	Monocyte	Enformer Celltyping
h3k27ac	0.403381	Monocyte	Enformer Celltyping
h3k27ac	0.6080635786056519	Monocyte	Enformer Celltyping
h3k27ac	0.11330032348632812	Monocyte	Enformer Celltyping
h3k27ac	0.0861772	Monocyte	Enformer Celltyping
h3k27ac	0.046132177114486694	Monocyte	Enformer Celltyping
h3k27ac	0.0500511	Monocyte	Enformer Celltyping
h3k27ac	0.043455664068460464	Monocyte	Enformer Celltyping
h3k27ac	0.038115013390779495	Monocyte	Enformer Celltyping
h3k27ac	0.1229323223233223	Monocyte	Enformer Celltyping
h3k27ac	0.24158623814582825	Monocyte	Enformer Celltyping
h3k27ac	0.11490152031183243	Monocyte	Enformer Celltyping
h3k27ac	0.21853844821453094	Monocyte	Enformer Celltyping
h3k27ac	0.20593249797821045	Monocyte	Enformer Celltyping
h3k27ac	0.19909173250198364	Monocyte	Enformer Celltyping
h3k27ac	0.14032094180583954	Monocyte	Enformer Celltyping
h3k27ac	0.0553393	Monocyte	Enformer Celltyping
h3k27ac	0.0633974	Monocyte	Enformer Celltyping
h3k27ac	0.0504952	Monocyte	Enformer Celltyping
h3k27ac	0.0539223	Monocyte	Enformer Celltyping
h3k27ac	0.0690759	Monocyte	Enformer Celltyping
h3k27ac	0.4586542546749115	Monocyte	Enformer Celltyping
h3k27ac	0.10243086516857147	Monocyte	Enformer Celltyping
h3k27ac	0.37855690717697144	Monocyte	Enformer Celltyping
h3k27ac	0.14801833033561707	Monocyte	Enformer Celltyping
h3k27ac	0.0700337	Monocyte	Enformer Celltyping
h3k27ac	0.11486725509166718	Monocyte	Enformer Celltyping
h3k27ac	0.10967530310153961	Monocyte	Enformer Celltyping
h3k27ac	0.3216315805912018	Monocyte	Enformer Celltyping
h3k27ac	0.20855574309825897	Monocyte	Enformer Celltyping
h3k27ac	0.49518322944641113	Monocyte	Enformer Celltyping
h3k27ac	0.1880141645669937	Monocyte	Enformer Celltyping
h3k27ac	0.14116472005844116	Monocyte	Enformer Celltyping
h3k27ac	0.57078	Monocyte	Enformer Celltyping
h3k27ac	0.5815972685813904	Monocyte	Enformer Celltyping
h3k27ac	0.7027861475944519	Monocyte	Enformer Celltyping
h3k27ac	0.11429106444120407	Monocyte	Enformer Celltyping
h3k27ac	0.38023850321769714	Monocyte	Enformer Celltyping
h3k27ac	0.0477216	Monocyte	Enformer Celltyping
h3k27ac	0.0333213	Monocyte	Enformer Celltyping
h3k27ac	0.0429757	Monocyte	Enformer Celltyping
h3k27ac	0.045221	Monocyte	Enformer Celltyping
h3k27ac	0.0488457	Monocyte	Enformer Celltyping
h3k27ac	0.0610089	Monocyte	Enformer Celltyping
h3k27ac	0.051499344408512115	Monocyte	Enformer Celltyping
h3k27ac	0.0570806	Monocyte	Enformer Celltyping
h3k27ac	0.590918	Monocyte	Enformer Celltyping
h3k27ac	0.0840722	Monocyte	Enformer Celltyping
h3k27ac	0.0632719	Monocyte	Enformer Celltyping
h3k27ac	0.6242563128471375	Monocyte	Enformer Celltyping
h3k27ac	0.24251911044120789	Monocyte	Enformer Celltyping
h3k27ac	0.11493075639009476	Monocyte	Enformer Celltyping
h3k27ac	0.1116364374756813	Monocyte	Enformer Celltyping
h3k27ac	0.24747784435749054	Monocyte	Enformer Celltyping
h3k27ac	0.3384602963924408	Monocyte	Enformer Celltyping
h3k27ac	0.14429739117622375	Monocyte	Enformer Celltyping
h3k27ac	0.2243594229221344	Monocyte	Enformer Celltyping
h3k27ac	0.22317522764205933	Monocyte	Enformer Celltyping
h3k27ac	0.0986921	Monocyte	Enformer Celltyping
h3k27ac	0.061200521886348724	Monocyte	Enformer Celltyping
h3k27ac	0.0742879	Monocyte	Enformer Celltyping
h3k27ac	0.0443909	Monocyte	Enformer Celltyping
h3k27ac	0.054690904915332794	Monocyte	Enformer Celltyping
h3k27ac	0.066532	Monocyte	Enformer Celltyping
h3k27ac	0.0745407	Monocyte	Enformer Celltyping
h3k27ac	0.0821082	Monocyte	Enformer Celltyping
h3k27ac	0.0548038	Monocyte	Enformer Celltyping
h3k27ac	0.0466423	Monocyte	Enformer Celltyping
h3k27ac	0.0396377	Monocyte	Enformer Celltyping
h3k27ac	0.057551439851522446	Monocyte	Enformer Celltyping
h3k27ac	0.0505331	Monocyte	Enformer Celltyping
h3k27ac	0.170447	Monocyte	Enformer Celltyping
h3k27ac	0.36860528588294983	Monocyte	Enformer Celltyping
h3k27ac	0.5990639925003052	Monocyte	Enformer Celltyping
h3k27ac	0.4659818410873413	Monocyte	Enformer Celltyping
h3k27ac	0.2803458869457245	Monocyte	Enformer Celltyping
h3k27ac	0.4959452450275421	Monocyte	Enformer Celltyping
h3k27ac	0.2789247930049896	Monocyte	Enformer Celltyping
h3k27ac	0.061268143355846405	Monocyte	Enformer Celltyping
h3k27ac	0.0663123	Monocyte	Enformer Celltyping
h3k27ac	0.0846257	Monocyte	Enformer Celltyping
h3k27ac	0.0965768	Monocyte	Enformer Celltyping
h3k27ac	0.2722734808921814	Monocyte	Enformer Celltyping
h3k27ac	0.0928089	Monocyte	Enformer Celltyping
h3k27ac	0.23487159609794617	Monocyte	Enformer Celltyping
h3k27ac	0.0666912	Monocyte	Enformer Celltyping
h3k27ac	0.0424692	Monocyte	Enformer Celltyping
h3k27ac	0.0548443	Monocyte	Enformer Celltyping
h3k27ac	0.045688144862651825	Monocyte	Enformer Celltyping
h3k27ac	0.053258124738931656	Monocyte	Enformer Celltyping
h3k27ac	0.0621509	Monocyte	Enformer Celltyping
h3k27ac	0.0668438	Monocyte	Enformer Celltyping
h3k27ac	0.19826281070709229	Monocyte	Enformer Celltyping
h3k27ac	0.15403802692890167	Monocyte	Enformer Celltyping
h3k27ac	0.18447335064411163	Monocyte	Enformer Celltyping
h3k27ac	0.0776306	Monocyte	Enformer Celltyping
h3k27ac	0.18544480204582214	Monocyte	Enformer Celltyping
h3k27ac	0.8724919557571411	Monocyte	Enformer Celltyping
h3k27ac	0.44580942392349243	Monocyte	Enformer Celltyping
h3k27ac	0.0459444	Monocyte	Enformer Celltyping
h3k27ac	0.048510223627090454	Monocyte	Enformer Celltyping
h3k27ac	0.0528729	Monocyte	Enformer Celltyping
h3k27ac	0.043697554618120193	Monocyte	Enformer Celltyping
h3k27ac	0.2656713128089905	Monocyte	Enformer Celltyping
h3k27ac	0.19789159297943115	Monocyte	Enformer Celltyping
h3k27ac	0.0860529	Monocyte	Enformer Celltyping
h3k27ac	0.048375	Monocyte	Enformer Celltyping
h3k27ac	0.0490772	Monocyte	Enformer Celltyping
h3k27ac	0.052106402814388275	Monocyte	Enformer Celltyping
h3k27ac	0.0399231	Monocyte	Enformer Celltyping
h3k27ac	0.047986529767513275	Monocyte	Enformer Celltyping
h3k27ac	0.0409081	Monocyte	Enformer Celltyping
h3k27ac	0.044064	Monocyte	Enformer Celltyping
h3k27ac	0.0588235	Monocyte	Enformer Celltyping
h3k27ac	0.040813	Monocyte	Enformer Celltyping
h3k27ac	0.0554984	Monocyte	Enformer Celltyping
h3k27ac	0.0512963	Monocyte	Enformer Celltyping
h3k27ac	0.30982112884521484	Monocyte	Enformer Celltyping
h3k27ac	0.19147244095802307	Monocyte	Enformer Celltyping
h3k27ac	0.0773437	Monocyte	Enformer Celltyping
h3k27ac	0.22454725205898285	Monocyte	Enformer Celltyping
h3k27ac	2.1682119369506836	Monocyte	Enformer Celltyping
h3k27ac	0.15861591696739197	Monocyte	Enformer Celltyping
h3k27ac	0.0747817	Monocyte	Enformer Celltyping
h3k27ac	0.14078977704048157	Monocyte	Enformer Celltyping
h3k27ac	0.10586434602737427	Monocyte	Enformer Celltyping
h3k27ac	0.048278	Monocyte	Enformer Celltyping
h3k27ac	0.0545034	Monocyte	Enformer Celltyping
h3k27ac	0.0530154	Monocyte	Enformer Celltyping
h3k27ac	0.3011917471885681	Monocyte	Enformer Celltyping
h3k27ac	0.0864013	Monocyte	Enformer Celltyping
h3k27ac	0.13242387771606445	Monocyte	Enformer Celltyping
h3k27ac	0.15468890964984894	Monocyte	Enformer Celltyping
h3k27ac	0.098852	Monocyte	Enformer Celltyping
h3k27ac	0.0957783	Monocyte	Enformer Celltyping
h3k27ac	0.10334082692861557	Monocyte	Enformer Celltyping
h3k27ac	0.19682906568050385	Monocyte	Enformer Celltyping
h3k27ac	0.0660178	Monocyte	Enformer Celltyping
h3k27ac	0.21141701936721802	Monocyte	Enformer Celltyping
h3k27ac	0.16306300461292267	Monocyte	Enformer Celltyping
h3k27ac	0.29610753059387207	Monocyte	Enformer Celltyping
h3k27ac	0.2233472764492035	Monocyte	Enformer Celltyping
h3k27ac	0.2798789441585541	Monocyte	Enformer Celltyping
h3k27ac	0.036686405539512634	Monocyte	Enformer Celltyping
h3k27ac	0.0525365	Monocyte	Enformer Celltyping
h3k27ac	0.043793778866529465	Monocyte	Enformer Celltyping
h3k27ac	0.0489389	Monocyte	Enformer Celltyping
h3k27ac	0.0416916	Monocyte	Enformer Celltyping
h3k27ac	0.0478943	Monocyte	Enformer Celltyping
h3k27ac	0.0433674	Monocyte	Enformer Celltyping
h3k27ac	0.0894443	Monocyte	Enformer Celltyping
h3k27ac	0.051288679242134094	Monocyte	Enformer Celltyping
h3k27ac	0.3732530474662781	Monocyte	Enformer Celltyping
h3k27ac	0.054265737533569336	Monocyte	Enformer Celltyping
h3k27ac	0.0697869	Monocyte	Enformer Celltyping
h3k27ac	0.4884161353111267	Monocyte	Enformer Celltyping
h3k27ac	0.10258463770151138	Monocyte	Enformer Celltyping
h3k27ac	0.25960955023765564	Monocyte	Enformer Celltyping
h3k27ac	0.0923991	Monocyte	Enformer Celltyping
h3k27ac	0.11095625907182693	Monocyte	Enformer Celltyping
h3k27ac	0.27486222982406616	Monocyte	Enformer Celltyping
h3k27ac	0.36619600653648376	Monocyte	Enformer Celltyping
h3k27ac	0.7252036333084106	Monocyte	Enformer Celltyping
h3k27ac	0.2728829085826874	Monocyte	Enformer Celltyping
h3k27ac	0.5401623249053955	Monocyte	Enformer Celltyping
h3k27ac	0.0804708	Monocyte	Enformer Celltyping
h3k27ac	0.18543264269828796	Monocyte	Enformer Celltyping
h3k27ac	0.12373145669698715	Monocyte	Enformer Celltyping
h3k27ac	0.3506743013858795	Monocyte	Enformer Celltyping
h3k27ac	0.0662659	Monocyte	Enformer Celltyping
h3k27ac	0.043374430388212204	Monocyte	Enformer Celltyping
h3k27ac	0.0449496	Monocyte	Enformer Celltyping
h3k27ac	0.0690408	Monocyte	Enformer Celltyping
h3k27ac	0.0411897	Monocyte	Enformer Celltyping
h3k27ac	0.055619	Monocyte	Enformer Celltyping
h3k27ac	0.18562497198581696	Monocyte	Enformer Celltyping
h3k27ac	0.057915154844522476	Monocyte	Enformer Celltyping
h3k27ac	0.0501853	Monocyte	Enformer Celltyping
h3k27ac	0.22699426114559174	Monocyte	Enformer Celltyping
h3k27ac	0.0731564	Monocyte	Enformer Celltyping
h3k27ac	0.0888343	Monocyte	Enformer Celltyping
h3k27ac	0.041310884058475494	Monocyte	Enformer Celltyping
h3k27ac	0.0971892	Monocyte	Enformer Celltyping
h3k27ac	0.0496443	Monocyte	Enformer Celltyping
h3k27ac	0.0874868	Monocyte	Enformer Celltyping
h3k27ac	0.26742085814476013	Monocyte	Enformer Celltyping
h3k27ac	0.2756388187408447	Monocyte	Enformer Celltyping
h3k27ac	0.30411285161972046	Monocyte	Enformer Celltyping
h3k27ac	0.16497112810611725	Monocyte	Enformer Celltyping
h3k27ac	0.14005160331726074	Monocyte	Enformer Celltyping
h3k27ac	0.12273313105106354	Monocyte	Enformer Celltyping
h3k27ac	0.059971604496240616	Monocyte	Enformer Celltyping
h3k27ac	0.11992894858121872	Monocyte	Enformer Celltyping
h3k27ac	0.20473791658878326	Monocyte	Enformer Celltyping
h3k27ac	0.11713768541812897	Monocyte	Enformer Celltyping
h3k27ac	0.1479634940624237	Monocyte	Enformer Celltyping
h3k27ac	0.24612867832183838	Monocyte	Enformer Celltyping
h3k27ac	0.28223520517349243	Monocyte	Enformer Celltyping
h3k27ac	0.11896798759698868	Monocyte	Enformer Celltyping
h3k27ac	0.23403367400169373	Monocyte	Enformer Celltyping
h3k27ac	0.15911456942558289	Monocyte	Enformer Celltyping
h3k27ac	0.10026218742132187	Monocyte	Enformer Celltyping
h3k27ac	0.8082024455070496	Monocyte	Enformer Celltyping
h3k27ac	0.32329726219177246	Monocyte	Enformer Celltyping
h3k27ac	0.6994949579238892	Monocyte	Enformer Celltyping
h3k27ac	0.14769862592220306	Monocyte	Enformer Celltyping
h3k27ac	0.0841672	Monocyte	Enformer Celltyping
h3k27ac	0.056615	Monocyte	Enformer Celltyping
h3k27ac	0.1889023780822754	Monocyte	Enformer Celltyping
h3k27ac	0.0749908	Monocyte	Enformer Celltyping
h3k27ac	0.0846516	Monocyte	Enformer Celltyping
h3k27ac	0.29582640528678894	Monocyte	Enformer Celltyping
h3k27ac	0.1847328394651413	Monocyte	Enformer Celltyping
h3k27ac	0.0518818	Monocyte	Enformer Celltyping
h3k27ac	0.0993362	Monocyte	Enformer Celltyping
h3k27ac	0.22398431599140167	Monocyte	Enformer Celltyping
h3k27ac	0.0715109	Monocyte	Enformer Celltyping
h3k27ac	0.24392648041248322	Monocyte	Enformer Celltyping
h3k27ac	0.0512724	Monocyte	Enformer Celltyping
h3k27ac	0.11101742088794708	Monocyte	Enformer Celltyping
h3k27ac	0.0579098	Monocyte	Enformer Celltyping
h3k27ac	0.0880151	Monocyte	Enformer Celltyping
h3k27ac	0.0903769	Monocyte	Enformer Celltyping
h3k27ac	0.21780656278133392	Monocyte	Enformer Celltyping
h3k27ac	0.20972983539104462	Monocyte	Enformer Celltyping
h3k27ac	0.24524018168449402	Monocyte	Enformer Celltyping
h3k27ac	0.0472407	Monocyte	Enformer Celltyping
h3k27ac	0.10612846910953522	Monocyte	Enformer Celltyping
h3k27ac	0.10912320762872696	Monocyte	Enformer Celltyping
h3k27ac	0.0657533	Monocyte	Enformer Celltyping
h3k27ac	0.050896	Monocyte	Enformer Celltyping
h3k27ac	0.047753699123859406	Monocyte	Enformer Celltyping
h3k27ac	0.036124683916568756	Monocyte	Enformer Celltyping
h3k27ac	0.256541	Monocyte	Enformer Celltyping
h3k27ac	0.033528346568346024	Monocyte	Enformer Celltyping
h3k27ac	0.0484544	Monocyte	Enformer Celltyping
h3k27ac	0.0502758	Monocyte	Enformer Celltyping
h3k27ac	0.0399336	Monocyte	Enformer Celltyping
h3k27ac	0.11242590844631195	Monocyte	Enformer Celltyping
h3k27ac	0.0713518	Monocyte	Enformer Celltyping
h3k27ac	0.055782437324523926	Monocyte	Enformer Celltyping
h3k27ac	0.13260021805763245	Monocyte	Enformer Celltyping
h3k27ac	0.0502438	Monocyte	Enformer Celltyping
h3k27ac	0.0777526	Monocyte	Enformer Celltyping
h3k27ac	0.0353418	Monocyte	Enformer Celltyping
h3k27ac	0.084086	Monocyte	Enformer Celltyping
h3k27ac	0.0695848	Monocyte	Enformer Celltyping
h3k27ac	0.3131099343299866	Monocyte	Enformer Celltyping
h3k27ac	0.14343997836112976	Monocyte	Enformer Celltyping
h3k27ac	0.10331162810325623	Monocyte	Enformer Celltyping
h3k27ac	0.312885	Monocyte	Enformer Celltyping
h3k27ac	0.30971285700798035	Monocyte	Enformer Celltyping
h3k27ac	0.10076576471328735	Monocyte	Enformer Celltyping
h3k27ac	0.3000272214412689	Monocyte	Enformer Celltyping
h3k27ac	0.051700398325920105	Monocyte	Enformer Celltyping
h3k27ac	0.0511861	Monocyte	Enformer Celltyping
h3k27ac	0.0444412	Monocyte	Enformer Celltyping
h3k27ac	0.040483247488737106	Monocyte	Enformer Celltyping
h3k27ac	0.088434	Monocyte	Enformer Celltyping
h3k27ac	0.0452633	Monocyte	Enformer Celltyping
h3k27ac	0.0517424	Monocyte	Enformer Celltyping
h3k27ac	0.0499563	Monocyte	Enformer Celltyping
h3k27ac	0.043927401304244995	Monocyte	Enformer Celltyping
h3k27ac	0.043732792139053345	Monocyte	Enformer Celltyping
h3k27ac	0.23886685073375702	Monocyte	Enformer Celltyping
h3k27ac	0.3219316303730011	Monocyte	Enformer Celltyping
h3k27ac	0.5090935826301575	Monocyte	Enformer Celltyping
h3k27ac	0.15193422138690948	Monocyte	Enformer Celltyping
h3k27ac	0.11340346932411194	Monocyte	Enformer Celltyping
h3k27ac	1.266588807106018	Monocyte	Enformer Celltyping
h3k27ac	0.47482845187187195	Monocyte	Enformer Celltyping
h3k27ac	0.1555652916431427	Monocyte	Enformer Celltyping
h3k27ac	0.0826304	Monocyte	Enformer Celltyping
h3k27ac	0.049211036413908005	Monocyte	Enformer Celltyping
h3k27ac	0.0439374	Monocyte	Enformer Celltyping
h3k27ac	0.0752374	Monocyte	Enformer Celltyping
h3k27ac	0.0823723	Monocyte	Enformer Celltyping
h3k27ac	0.16847659647464752	Monocyte	Enformer Celltyping
h3k27ac	0.10381271690130234	Monocyte	Enformer Celltyping
h3k27ac	0.21939177811145782	Monocyte	Enformer Celltyping
h3k27ac	0.340111	Monocyte	Enformer Celltyping
h3k27ac	1.1261777877807617	Monocyte	Enformer Celltyping
h3k27ac	0.10861267149448395	Monocyte	Enformer Celltyping
h3k27ac	0.19415923953056335	Monocyte	Enformer Celltyping
h3k27ac	0.14092600345611572	Monocyte	Enformer Celltyping
h3k27ac	0.22696322202682495	Monocyte	Enformer Celltyping
h3k27ac	0.16420142352581024	Monocyte	Enformer Celltyping
h3k27ac	0.10125023126602173	Monocyte	Enformer Celltyping
h3k27ac	0.2933379113674164	Monocyte	Enformer Celltyping
h3k27ac	0.28910109400749207	Monocyte	Enformer Celltyping
h3k27ac	0.0852416	Monocyte	Enformer Celltyping
h3k27ac	0.044460445642471313	Monocyte	Enformer Celltyping
h3k27ac	0.054877	Monocyte	Enformer Celltyping
h3k27ac	0.049337830394506454	Monocyte	Enformer Celltyping
h3k27ac	0.20947110652923584	Monocyte	Enformer Celltyping
h3k27ac	0.18769420683383942	Monocyte	Enformer Celltyping
h3k27ac	0.140379	Monocyte	Enformer Celltyping
h3k27ac	0.13637511432170868	Monocyte	Enformer Celltyping
h3k27ac	0.6462054252624512	Monocyte	Enformer Celltyping
h3k27ac	0.46747007966041565	Monocyte	Enformer Celltyping
h3k27ac	0.460784	Monocyte	Enformer Celltyping
h3k27ac	0.19901727139949799	Monocyte	Enformer Celltyping
h3k27ac	0.1029067263007164	Monocyte	Enformer Celltyping
h3k27ac	0.0420331	Monocyte	Enformer Celltyping
h3k27ac	0.0721456	Monocyte	Enformer Celltyping
h3k27ac	0.0824291	Monocyte	Enformer Celltyping
h3k27ac	0.13806895911693573	Monocyte	Enformer Celltyping
h3k27ac	0.15885087847709656	Monocyte	Enformer Celltyping
h3k27ac	0.059316735714673996	Monocyte	Enformer Celltyping
h3k27ac	0.042279187589883804	Monocyte	Enformer Celltyping
h3k27ac	0.040079910308122635	Monocyte	Enformer Celltyping
h3k27ac	0.0427794	Monocyte	Enformer Celltyping
h3k27ac	0.0381002	Monocyte	Enformer Celltyping
h3k27ac	0.039535339921712875	Monocyte	Enformer Celltyping
h3k27ac	0.042081255465745926	Monocyte	Enformer Celltyping
h3k27ac	0.0536557	Monocyte	Enformer Celltyping
h3k27ac	0.0682032	Monocyte	Enformer Celltyping
h3k27ac	0.050442568957805634	Monocyte	Enformer Celltyping
h3k27ac	0.050005629658699036	Monocyte	Enformer Celltyping
h3k27ac	0.0644296	Monocyte	Enformer Celltyping
h3k27ac	0.1314263790845871	Monocyte	Enformer Celltyping
h3k27ac	0.070992	Monocyte	Enformer Celltyping
h3k27ac	0.12278801947832108	Monocyte	Enformer Celltyping
h3k27ac	0.3494144678115845	Monocyte	Enformer Celltyping
h3k27ac	0.31316280364990234	Monocyte	Enformer Celltyping
h3k27ac	0.33161845803260803	Monocyte	Enformer Celltyping
h3k27ac	0.22638709843158722	Monocyte	Enformer Celltyping
h3k27ac	0.13738107681274414	Monocyte	Enformer Celltyping
h3k27ac	0.12464971840381622	Monocyte	Enformer Celltyping
h3k27ac	0.3217213451862335	Monocyte	Enformer Celltyping
h3k27ac	0.877468	Monocyte	Enformer Celltyping
h3k27ac	1.0163886547088623	Monocyte	Enformer Celltyping
h3k27ac	0.5434998273849487	Monocyte	Enformer Celltyping
h3k27ac	0.335817	Monocyte	Enformer Celltyping
h3k27ac	0.3719828426837921	Monocyte	Enformer Celltyping
h3k27ac	0.0773398	Monocyte	Enformer Celltyping
h3k27ac	0.051580674946308136	Monocyte	Enformer Celltyping
h3k27ac	0.046089258044958115	Monocyte	Enformer Celltyping
h3k27ac	0.049941085278987885	Monocyte	Enformer Celltyping
h3k27ac	0.0563022	Monocyte	Enformer Celltyping
h3k27ac	0.0930916	Monocyte	Enformer Celltyping
h3k27ac	0.049418751150369644	Monocyte	Enformer Celltyping
h3k27ac	0.0951475	Monocyte	Enformer Celltyping
h3k27ac	0.35173094272613525	Monocyte	Enformer Celltyping
h3k27ac	0.26459795236587524	Monocyte	Enformer Celltyping
h3k27ac	0.047426313161849976	Monocyte	Enformer Celltyping
h3k27ac	0.1963604986667633	Monocyte	Enformer Celltyping
h3k27ac	0.49857252836227417	Monocyte	Enformer Celltyping
h3k27ac	0.21082404255867004	Monocyte	Enformer Celltyping
h3k27ac	0.24440915882587433	Monocyte	Enformer Celltyping
h3k27ac	0.7903437614440918	Monocyte	Enformer Celltyping
h3k27ac	0.043569423258304596	Monocyte	Enformer Celltyping
h3k27ac	0.049608707427978516	Monocyte	Enformer Celltyping
h3k27ac	0.4048394560813904	Monocyte	Enformer Celltyping
h3k27ac	0.17079287767410278	Monocyte	Enformer Celltyping
h3k27ac	0.14109481871128082	Monocyte	Enformer Celltyping
h3k27ac	0.10188854485750198	Monocyte	Enformer Celltyping
h3k27ac	0.5120713710784912	Monocyte	Enformer Celltyping
h3k27ac	0.2039393037557602	Monocyte	Enformer Celltyping
h3k27ac	0.040945880115032196	Monocyte	Enformer Celltyping
h3k27ac	0.0500769	Monocyte	Enformer Celltyping
h3k27ac	0.0650698	Monocyte	Enformer Celltyping
h3k27ac	0.087298	Monocyte	Enformer Celltyping
h3k27ac	0.20909811556339264	Monocyte	Enformer Celltyping
h3k27ac	0.33562663197517395	Monocyte	Enformer Celltyping
h3k27ac	0.5629619359970093	Monocyte	Enformer Celltyping
h3k27ac	0.3147854208946228	Monocyte	Enformer Celltyping
h3k27ac	0.23942817747592926	Monocyte	Enformer Celltyping
h3k27ac	0.4237276315689087	Monocyte	Enformer Celltyping
h3k27ac	0.0749762	Monocyte	Enformer Celltyping
h3k27ac	0.25197893381118774	Monocyte	Enformer Celltyping
h3k27ac	0.28953394293785095	Monocyte	Enformer Celltyping
h3k27ac	0.5436517596244812	Monocyte	Enformer Celltyping
h3k27ac	0.5763813853263855	Monocyte	Enformer Celltyping
h3k27ac	0.0972946	Monocyte	Enformer Celltyping
h3k27ac	0.11750420928001404	Monocyte	Enformer Celltyping
h3k27ac	0.43388938903808594	Monocyte	Enformer Celltyping
h3k27ac	0.11527887731790543	Monocyte	Enformer Celltyping
h3k27ac	0.33088773488998413	Monocyte	Enformer Celltyping
h3k27ac	0.17886878550052643	Monocyte	Enformer Celltyping
h3k27ac	0.26269832253456116	Monocyte	Enformer Celltyping
h3k27ac	0.12770399451255798	Monocyte	Enformer Celltyping
h3k27ac	0.15695735812187195	Monocyte	Enformer Celltyping
h3k27ac	0.27160876989364624	Monocyte	Enformer Celltyping
h3k27ac	0.21872350573539734	Monocyte	Enformer Celltyping
h3k27ac	0.20856840908527374	Monocyte	Enformer Celltyping
h3k27ac	0.8157575726509094	Monocyte	Enformer Celltyping
h3k27ac	0.26610469818115234	Monocyte	Enformer Celltyping
h3k27ac	0.3156076669692993	Monocyte	Enformer Celltyping
h3k27ac	0.11852174997329712	Monocyte	Enformer Celltyping
h3k27ac	1.0082085132598877	Monocyte	Enformer Celltyping
h3k27ac	0.5430962443351746	Monocyte	Enformer Celltyping
h3k27ac	0.4760984182357788	Monocyte	Enformer Celltyping
h3k27ac	0.12162598967552185	Monocyte	Enformer Celltyping
h3k27ac	0.5257802605628967	Monocyte	Enformer Celltyping
h3k27ac	0.18306176364421844	Monocyte	Enformer Celltyping
h3k27ac	0.23815758526325226	Monocyte	Enformer Celltyping
h3k27ac	0.19694140553474426	Monocyte	Enformer Celltyping
h3k27ac	0.18362048268318176	Monocyte	Enformer Celltyping
h3k27ac	0.0746462	Monocyte	Enformer Celltyping
h3k27ac	0.051424890756607056	Monocyte	Enformer Celltyping
h3k27ac	0.0487644	Monocyte	Enformer Celltyping
h3k27ac	0.049183957278728485	Monocyte	Enformer Celltyping
h3k27ac	0.0526137	Monocyte	Enformer Celltyping
h3k27ac	0.059906	Monocyte	Enformer Celltyping
h3k27ac	0.055562637746334076	Monocyte	Enformer Celltyping
h3k27ac	0.0527793	Monocyte	Enformer Celltyping
h3k27ac	0.0746941	Monocyte	Enformer Celltyping
h3k27ac	0.20346052944660187	Monocyte	Enformer Celltyping
h3k27ac	0.0900333	Monocyte	Enformer Celltyping
h3k27ac	0.0535596	Monocyte	Enformer Celltyping
h3k27ac	0.3617549538612366	Monocyte	Enformer Celltyping
h3k27ac	0.4605225920677185	Monocyte	Enformer Celltyping
h3k27ac	0.6706798076629639	Monocyte	Enformer Celltyping
h3k27ac	0.23977969586849213	Monocyte	Enformer Celltyping
h3k27ac	0.18116718530654907	Monocyte	Enformer Celltyping
h3k27ac	0.0813677	Monocyte	Enformer Celltyping
h3k27ac	0.0688745	Monocyte	Enformer Celltyping
h3k27ac	0.0706174	Monocyte	Enformer Celltyping
h3k27ac	0.0585985	Monocyte	Enformer Celltyping
h3k27ac	0.050639133900403976	Monocyte	Enformer Celltyping
h3k27ac	0.0980775	Monocyte	Enformer Celltyping
h3k27ac	0.0487981	Monocyte	Enformer Celltyping
h3k27ac	0.17590706050395966	Monocyte	Enformer Celltyping
h3k27ac	0.21037335693836212	Monocyte	Enformer Celltyping
h3k27ac	0.18608631193637848	Monocyte	Enformer Celltyping
h3k27ac	0.2948436141014099	Monocyte	Enformer Celltyping
h3k27ac	0.41510772705078125	Monocyte	Enformer Celltyping
h3k27ac	0.5383820533752441	Monocyte	Enformer Celltyping
h3k27ac	0.17296607792377472	Monocyte	Enformer Celltyping
h3k27ac	0.16263866424560547	Monocyte	Enformer Celltyping
h3k27ac	0.6668992042541504	Monocyte	Enformer Celltyping
h3k27ac	0.3469586968421936	Monocyte	Enformer Celltyping
h3k27ac	0.0839473	Monocyte	Enformer Celltyping
h3k27ac	0.38486188650131226	Monocyte	Enformer Celltyping
h3k27ac	0.5059574842453003	Monocyte	Enformer Celltyping
h3k27ac	0.6018473505973816	Monocyte	Enformer Celltyping
h3k27ac	0.49814313650131226	Monocyte	Enformer Celltyping
h3k27ac	0.23963148891925812	Monocyte	Enformer Celltyping
h3k27ac	0.14923156797885895	Monocyte	Enformer Celltyping
h3k27ac	0.6551477909088135	Monocyte	Enformer Celltyping
h3k27ac	0.2244042009115219	Monocyte	Enformer Celltyping
h3k27ac	0.2620086073875427	Monocyte	Enformer Celltyping
h3k27ac	0.8567596673965454	Monocyte	Enformer Celltyping
h3k27ac	0.27074408531188965	Monocyte	Enformer Celltyping
h3k27ac	0.1428476721048355	Monocyte	Enformer Celltyping
h3k27ac	0.32183775305747986	Monocyte	Enformer Celltyping
h3k27ac	0.2791198194026947	Monocyte	Enformer Celltyping
h3k27ac	0.2833946645259857	Monocyte	Enformer Celltyping
h3k27ac	0.11948191374540329	Monocyte	Enformer Celltyping
h3k27ac	0.16252529621124268	Monocyte	Enformer Celltyping
h3k27ac	0.0897497	Monocyte	Enformer Celltyping
h3k27ac	0.10151629149913788	Monocyte	Enformer Celltyping
h3k27ac	0.12241717427968979	Monocyte	Enformer Celltyping
h3k27ac	0.0537697	Monocyte	Enformer Celltyping
h3k27ac	0.047440722584724426	Monocyte	Enformer Celltyping
h3k27ac	0.1375637650489807	Monocyte	Enformer Celltyping
h3k27ac	0.2087388038635254	Monocyte	Enformer Celltyping
h3k27ac	0.0705816	Monocyte	Enformer Celltyping
h3k27ac	0.0716633	Monocyte	Enformer Celltyping
h3k27ac	0.0695172	Monocyte	Enformer Celltyping
h3k27ac	0.0829288	Monocyte	Enformer Celltyping
h3k27ac	0.0493776	Monocyte	Enformer Celltyping
h3k27ac	0.0428822	Monocyte	Enformer Celltyping
h3k27ac	0.059951286762952805	Monocyte	Enformer Celltyping
h3k27ac	0.0740313	Monocyte	Enformer Celltyping
h3k27ac	0.1560244858264923	Monocyte	Enformer Celltyping
h3k27ac	0.14269864559173584	Monocyte	Enformer Celltyping
h3k27ac	0.16861474514007568	Monocyte	Enformer Celltyping
h3k27ac	0.055654	Monocyte	Enformer Celltyping
h3k27ac	0.0974912	Monocyte	Enformer Celltyping
h3k27ac	0.0608327	Monocyte	Enformer Celltyping
h3k27ac	0.12805916368961334	Monocyte	Enformer Celltyping
h3k27ac	0.0592263	Monocyte	Enformer Celltyping
h3k27ac	0.070388	Monocyte	Enformer Celltyping
h3k27ac	0.0789635	Monocyte	Enformer Celltyping
h3k27ac	0.0744254	Monocyte	Enformer Celltyping
h3k27ac	0.20844323933124542	Monocyte	Enformer Celltyping
h3k27ac	0.10096744447946548	Monocyte	Enformer Celltyping
h3k27ac	0.11969421058893204	Monocyte	Enformer Celltyping
h3k27ac	0.19545643031597137	Monocyte	Enformer Celltyping
h3k27ac	0.0488251	Monocyte	Enformer Celltyping
h3k27ac	0.084641	Monocyte	Enformer Celltyping
h3k27ac	0.12959814071655273	Monocyte	Enformer Celltyping
h3k27ac	0.11213098466396332	Monocyte	Enformer Celltyping
h3k27ac	0.10255388915538788	Monocyte	Enformer Celltyping
h3k27ac	0.5051952004432678	Monocyte	Enformer Celltyping
h3k27ac	0.2257503718137741	Monocyte	Enformer Celltyping
h3k27ac	0.3090350329875946	Monocyte	Enformer Celltyping
h3k27ac	0.3220210671424866	Monocyte	Enformer Celltyping
h3k27ac	0.1249208077788353	Monocyte	Enformer Celltyping
h3k27ac	0.12719745934009552	Monocyte	Enformer Celltyping
h3k27ac	0.9271472692489624	Monocyte	Enformer Celltyping
h3k27ac	0.34807735681533813	Monocyte	Enformer Celltyping
h3k27ac	0.30107587575912476	Monocyte	Enformer Celltyping
h3k27ac	0.4184953570365906	Monocyte	Enformer Celltyping
h3k27ac	0.1902180314064026	Monocyte	Enformer Celltyping
h3k27ac	0.13058732450008392	Monocyte	Enformer Celltyping
h3k27ac	0.071892	Monocyte	Enformer Celltyping
h3k27ac	0.044356171041727066	Monocyte	Enformer Celltyping
h3k27ac	0.0629954	Monocyte	Enformer Celltyping
h3k27ac	0.0792247	Monocyte	Enformer Celltyping
h3k27ac	0.042247433215379715	Monocyte	Enformer Celltyping
h3k27ac	0.070001	Monocyte	Enformer Celltyping
h3k27ac	0.084887	Monocyte	Enformer Celltyping
h3k27ac	0.5596440434455872	Monocyte	Enformer Celltyping
h3k27ac	0.32850995659828186	Monocyte	Enformer Celltyping
h3k27ac	0.17495545744895935	Monocyte	Enformer Celltyping
h3k27ac	0.6776686310768127	Monocyte	Enformer Celltyping
h3k27ac	0.18548910319805145	Monocyte	Enformer Celltyping
h3k27ac	0.11969804763793945	Monocyte	Enformer Celltyping
h3k27ac	0.5316254496574402	Monocyte	Enformer Celltyping
h3k27ac	0.280979	Monocyte	Enformer Celltyping
h3k27ac	0.0811816	Monocyte	Enformer Celltyping
h3k27ac	0.12770359218120575	Monocyte	Enformer Celltyping
h3k27ac	0.16620215773582458	Monocyte	Enformer Celltyping
h3k27ac	0.13438308238983154	Monocyte	Enformer Celltyping
h3k27ac	0.1600029319524765	Monocyte	Enformer Celltyping
h3k27ac	0.0822828	Monocyte	Enformer Celltyping
h3k27ac	0.0974528	Monocyte	Enformer Celltyping
h3k27ac	0.2414061278104782	Monocyte	Enformer Celltyping
h3k27ac	0.4864344000816345	Monocyte	Enformer Celltyping
h3k27ac	0.2861687242984772	Monocyte	Enformer Celltyping
h3k27ac	0.43865063786506653	Monocyte	Enformer Celltyping
h3k27ac	0.22082945704460144	Monocyte	Enformer Celltyping
h3k27ac	0.0953179	Monocyte	Enformer Celltyping
h3k27ac	0.0949743	Monocyte	Enformer Celltyping
h3k27ac	0.20923519134521484	Monocyte	Enformer Celltyping
h3k27ac	0.3755829334259033	Monocyte	Enformer Celltyping
h3k27ac	0.17356368899345398	Monocyte	Enformer Celltyping
h3k27ac	0.5054725408554077	Monocyte	Enformer Celltyping
h3k27ac	0.9871190190315247	Monocyte	Enformer Celltyping
h3k27ac	1.2453161478042603	Monocyte	Enformer Celltyping
h3k27ac	0.1519966870546341	Monocyte	Enformer Celltyping
h3k27ac	0.7290041446685791	Monocyte	Enformer Celltyping
h3k27ac	0.3880913257598877	Monocyte	Enformer Celltyping
h3k27ac	0.20374804735183716	Monocyte	Enformer Celltyping
h3k27ac	0.16536101698875427	Monocyte	Enformer Celltyping
h3k27ac	0.5528033375740051	Monocyte	Enformer Celltyping
h3k27ac	0.4924561679363251	Monocyte	Enformer Celltyping
h3k27ac	0.3548671305179596	Monocyte	Enformer Celltyping
h3k27ac	0.874121	Monocyte	Enformer Celltyping
h3k27ac	0.28826066851615906	Monocyte	Enformer Celltyping
h3k27ac	0.7404610514640808	Monocyte	Enformer Celltyping
h3k27ac	0.5856817960739136	Monocyte	Enformer Celltyping
h3k27ac	0.25766485929489136	Monocyte	Enformer Celltyping
h3k27ac	0.080339	Monocyte	Enformer Celltyping
h3k27ac	0.25290173292160034	Monocyte	Enformer Celltyping
h3k27ac	0.18071450293064117	Monocyte	Enformer Celltyping
h3k27ac	0.8496695160865784	Monocyte	Enformer Celltyping
h3k27ac	0.4790029525756836	Monocyte	Enformer Celltyping
h3k27ac	0.5998550653457642	Monocyte	Enformer Celltyping
h3k27ac	0.8991653919219971	Monocyte	Enformer Celltyping
h3k27ac	0.14963722229003906	Monocyte	Enformer Celltyping
h3k27ac	0.2988281846046448	Monocyte	Enformer Celltyping
h3k27ac	0.0778799	Monocyte	Enformer Celltyping
h3k27ac	0.0896391	Monocyte	Enformer Celltyping
h3k27ac	0.24155135452747345	Monocyte	Enformer Celltyping
h3k27ac	0.0957942	Monocyte	Enformer Celltyping
h3k27ac	0.22704188525676727	Monocyte	Enformer Celltyping
h3k27ac	0.055116	Monocyte	Enformer Celltyping
h3k27ac	0.0566527	Monocyte	Enformer Celltyping
h3k27ac	0.362408	Monocyte	Enformer Celltyping
h3k27ac	0.19377724826335907	Monocyte	Enformer Celltyping
h3k27ac	0.0979031	Monocyte	Enformer Celltyping
h3k27ac	0.4011700451374054	Monocyte	Enformer Celltyping
h3k27ac	0.2338622808456421	Monocyte	Enformer Celltyping
h3k27ac	0.6919078826904297	Monocyte	Enformer Celltyping
h3k27ac	0.0823214	Monocyte	Enformer Celltyping
h3k27ac	0.12186463922262192	Monocyte	Enformer Celltyping
h3k27ac	0.25318628549575806	Monocyte	Enformer Celltyping
h3k27ac	0.0830986	Monocyte	Enformer Celltyping
h3k27ac	0.0700801	Monocyte	Enformer Celltyping
h3k27ac	0.0639644	Monocyte	Enformer Celltyping
h3k27ac	0.0955048	Monocyte	Enformer Celltyping
h3k27ac	0.11371497064828873	Monocyte	Enformer Celltyping
h3k27ac	0.16482150554656982	Monocyte	Enformer Celltyping
h3k27ac	0.096243	Monocyte	Enformer Celltyping
h3k27ac	0.0902356	Monocyte	Enformer Celltyping
h3k27ac	0.0457118	Monocyte	Enformer Celltyping
h3k27ac	0.0603325	Monocyte	Enformer Celltyping
h3k27ac	0.0603994	Monocyte	Enformer Celltyping
h3k27ac	0.059815507382154465	Monocyte	Enformer Celltyping
h3k27ac	0.6538098454475403	Monocyte	Enformer Celltyping
h3k27ac	0.14459232985973358	Monocyte	Enformer Celltyping
h3k27ac	0.1418343335390091	Monocyte	Enformer Celltyping
h3k27ac	0.0714094	Monocyte	Enformer Celltyping
h3k27ac	0.0682006	Monocyte	Enformer Celltyping
h3k27ac	0.11444861441850662	Monocyte	Enformer Celltyping
h3k27ac	0.24596843123435974	Monocyte	Enformer Celltyping
h3k27ac	0.0992555	Monocyte	Enformer Celltyping
h3k27ac	0.10197687149047852	Monocyte	Enformer Celltyping
h3k27ac	0.0957117	Monocyte	Enformer Celltyping
h3k27ac	0.0920887	Monocyte	Enformer Celltyping
h3k27ac	0.0795814	Monocyte	Enformer Celltyping
h3k27ac	0.0491588	Monocyte	Enformer Celltyping
h3k27ac	0.0341743	Monocyte	Enformer Celltyping
h3k27ac	0.041096143424510956	Monocyte	Enformer Celltyping
h3k27ac	0.36865654587745667	Monocyte	Enformer Celltyping
h3k27ac	0.19952967762947083	Monocyte	Enformer Celltyping
h3k27ac	0.2142769992351532	Monocyte	Enformer Celltyping
h3k27ac	0.0759857	Monocyte	Enformer Celltyping
h3k27ac	0.0385161	Monocyte	Enformer Celltyping
h3k27ac	0.0598646	Monocyte	Enformer Celltyping
h3k27ac	0.3128948211669922	Monocyte	Enformer Celltyping
h3k27ac	0.9516761302947998	Monocyte	Enformer Celltyping
h3k27ac	0.5918952226638794	Monocyte	Enformer Celltyping
h3k27ac	0.6812416911125183	Monocyte	Enformer Celltyping
h3k27ac	0.5409603118896484	Monocyte	Enformer Celltyping
h3k27ac	0.15608	Monocyte	Enformer Celltyping
h3k27ac	0.1526026725769043	Monocyte	Enformer Celltyping
h3k27ac	0.055460792034864426	Monocyte	Enformer Celltyping
h3k27ac	0.0459515	Monocyte	Enformer Celltyping
h3k27ac	0.0586241	Monocyte	Enformer Celltyping
h3k27ac	0.059390902519226074	Monocyte	Enformer Celltyping
h3k27ac	0.055746231228113174	Monocyte	Enformer Celltyping
h3k27ac	0.0426003	Monocyte	Enformer Celltyping
h3k27ac	0.0432897	Monocyte	Enformer Celltyping
h3k27ac	0.0438934	Monocyte	Enformer Celltyping
h3k27ac	0.056963853538036346	Monocyte	Enformer Celltyping
h3k27ac	0.045149773359298706	Monocyte	Enformer Celltyping
h3k27ac	0.0467602	Monocyte	Enformer Celltyping
h3k27ac	0.0467487	Monocyte	Enformer Celltyping
h3k27ac	0.044982507824897766	Monocyte	Enformer Celltyping
h3k27ac	0.066677	Monocyte	Enformer Celltyping
h3k27ac	0.034201059490442276	Monocyte	Enformer Celltyping
h3k27ac	0.0392231	Monocyte	Enformer Celltyping
h3k27ac	0.046218402683734894	Monocyte	Enformer Celltyping
h3k27ac	0.056940384209156036	Monocyte	Enformer Celltyping
h3k27ac	0.0363608	Monocyte	Enformer Celltyping
h3k27ac	0.049616437405347824	Monocyte	Enformer Celltyping
h3k27ac	0.1294432431459427	Monocyte	Enformer Celltyping
h3k27ac	0.12110521644353867	Monocyte	Enformer Celltyping
h3k27ac	0.048012	Monocyte	Enformer Celltyping
h3k27ac	0.0424916	Monocyte	Enformer Celltyping
h3k27ac	0.0390127	Monocyte	Enformer Celltyping
h3k27ac	0.043097011744976044	Monocyte	Enformer Celltyping
h3k27ac	0.035789623856544495	Monocyte	Enformer Celltyping
h3k27ac	0.049471303820610046	Monocyte	Enformer Celltyping
h3k27ac	0.0447748	Monocyte	Enformer Celltyping
h3k27ac	0.0486184	Monocyte	Enformer Celltyping
h3k27ac	0.0367372	Monocyte	Enformer Celltyping
h3k27ac	0.0372969	Monocyte	Enformer Celltyping
h3k27ac	0.0321234	Monocyte	Enformer Celltyping
h3k27ac	0.0484291	Monocyte	Enformer Celltyping
h3k27ac	0.049753349274396896	Monocyte	Enformer Celltyping
h3k27ac	0.050328392535448074	Monocyte	Enformer Celltyping
h3k27ac	0.0760374	Monocyte	Enformer Celltyping
h3k27ac	0.06749	Monocyte	Enformer Celltyping
h3k27ac	0.15870600938796997	Monocyte	Enformer Celltyping
h3k27ac	0.20267663896083832	Monocyte	Enformer Celltyping
h3k27ac	0.0558722	Monocyte	Enformer Celltyping
h3k27ac	0.0504178	Monocyte	Enformer Celltyping
h3k27ac	0.0376808	Monocyte	Enformer Celltyping
h3k27ac	0.038620125502347946	Monocyte	Enformer Celltyping
h3k27ac	0.0600794	Monocyte	Enformer Celltyping
h3k27ac	0.022972945123910904	Monocyte	Enformer Celltyping
h3k27ac	0.011591728776693344	Monocyte	Enformer Celltyping
h3k27ac	0.011591728776693344	Monocyte	Enformer Celltyping
h3k27ac	0.011591728776693344	Monocyte	Enformer Celltyping
h3k27ac	0.011591728776693344	Monocyte	Enformer Celltyping
h3k27ac	0.011591728776693344	Monocyte	Enformer Celltyping
h3k27ac	0.011591728776693344	Monocyte	Enformer Celltyping
h3k27ac	0.011591728776693344	Monocyte	Enformer Celltyping
h3k27ac	0.1815563589334488	Monocyte	Enformer Celltyping
h3k27ac	0.0503361	Monocyte	Enformer Celltyping
h3k27ac	0.0465892	Monocyte	Enformer Celltyping
h3k27ac	0.0404376	Monocyte	Enformer Celltyping
h3k27ac	0.037534408271312714	Monocyte	Enformer Celltyping
h3k27ac	0.042798466980457306	Monocyte	Enformer Celltyping
h3k27ac	0.0383385	Monocyte	Enformer Celltyping
h3k27ac	0.043957	Monocyte	Enformer Celltyping
h3k27ac	0.044715892523527145	Monocyte	Enformer Celltyping
h3k27ac	0.15422622859477997	Monocyte	Enformer Celltyping
h3k27ac	0.063756	Monocyte	Enformer Celltyping
h3k27ac	0.1342773735523224	Monocyte	Enformer Celltyping
h3k27ac	0.3246553838253021	Monocyte	Enformer Celltyping
h3k27ac	0.0471831	Monocyte	Enformer Celltyping
h3k27ac	0.0699359	Monocyte	Enformer Celltyping
h3k27ac	0.15461574494838715	Monocyte	Enformer Celltyping
h3k27ac	0.18478825688362122	Monocyte	Enformer Celltyping
h3k27ac	0.21433080732822418	Monocyte	Enformer Celltyping
h3k27ac	0.1402863711118698	Monocyte	Enformer Celltyping
h3k27ac	0.073653	Monocyte	Enformer Celltyping
h3k27ac	0.2181738018989563	Monocyte	Enformer Celltyping
h3k27ac	0.5918501019477844	Monocyte	Enformer Celltyping
h3k27ac	0.0818655	Monocyte	Enformer Celltyping
h3k27ac	0.0562776	Monocyte	Enformer Celltyping
h3k27ac	0.0721393	Monocyte	Enformer Celltyping
h3k27ac	0.0481224	Monocyte	Enformer Celltyping
h3k27ac	0.0594077	Monocyte	Enformer Celltyping
h3k27ac	0.0398083	Monocyte	Enformer Celltyping
h3k27ac	0.0657236	Monocyte	Enformer Celltyping
h3k27ac	0.046834178268909454	Monocyte	Enformer Celltyping
h3k27ac	0.0754071	Monocyte	Enformer Celltyping
h3k27ac	0.17967240512371063	Monocyte	Enformer Celltyping
h3k27ac	0.10772997885942459	Monocyte	Enformer Celltyping
h3k27ac	0.11397252976894379	Monocyte	Enformer Celltyping
h3k27ac	0.0932021	Monocyte	Enformer Celltyping
h3k27ac	0.0676588	Monocyte	Enformer Celltyping
h3k27ac	0.0725966	Monocyte	Enformer Celltyping
h3k27ac	0.090929	Monocyte	Enformer Celltyping
h3k27ac	0.16182272136211395	Monocyte	Enformer Celltyping
h3k27ac	0.34930434823036194	Monocyte	Enformer Celltyping
h3k27ac	0.1386626958847046	Monocyte	Enformer Celltyping
h3k27ac	0.0468328	Monocyte	Enformer Celltyping
h3k27ac	0.0610601	Monocyte	Enformer Celltyping
h3k27ac	0.0520271	Monocyte	Enformer Celltyping
h3k27ac	0.0497763	Monocyte	Enformer Celltyping
h3k27ac	0.052319400012493134	Monocyte	Enformer Celltyping
h3k27ac	0.0902558	Monocyte	Enformer Celltyping
h3k27ac	0.0812418	Monocyte	Enformer Celltyping
h3k27ac	0.0688769	Monocyte	Enformer Celltyping
h3k27ac	0.0880522	Monocyte	Enformer Celltyping
h3k27ac	0.1635652333498001	Monocyte	Enformer Celltyping
h3k27ac	0.14824996888637543	Monocyte	Enformer Celltyping
h3k27ac	0.36746516823768616	Monocyte	Enformer Celltyping
h3k27ac	0.39046287536621094	Monocyte	Enformer Celltyping
h3k27ac	0.14429017901420593	Monocyte	Enformer Celltyping
h3k27ac	0.2934775650501251	Monocyte	Enformer Celltyping
h3k27ac	0.26176783442497253	Monocyte	Enformer Celltyping
h3k27ac	0.086077	Monocyte	Enformer Celltyping
h3k27ac	0.11400830000638962	Monocyte	Enformer Celltyping
h3k27ac	0.0835945	Monocyte	Enformer Celltyping
h3k27ac	0.0831323	Monocyte	Enformer Celltyping
h3k27ac	0.088358	Monocyte	Enformer Celltyping
h3k27ac	0.066532	Monocyte	Enformer Celltyping
h3k27ac	0.045472223311662674	Monocyte	Enformer Celltyping
h3k27ac	0.0654015	Monocyte	Enformer Celltyping
h3k27ac	0.11168161779642105	Monocyte	Enformer Celltyping
h3k27ac	0.13099122047424316	Monocyte	Enformer Celltyping
h3k27ac	0.050045207142829895	Monocyte	Enformer Celltyping
h3k27ac	0.055441003292798996	Monocyte	Enformer Celltyping
h3k27ac	0.0658563	Monocyte	Enformer Celltyping
h3k27ac	0.045032426714897156	Monocyte	Enformer Celltyping
h3k27ac	0.11941138654947281	Monocyte	Enformer Celltyping
h3k27ac	0.562751	Monocyte	Enformer Celltyping
h3k27ac	0.21439886093139648	Monocyte	Enformer Celltyping
h3k27ac	0.27254587411880493	Monocyte	Enformer Celltyping
h3k27ac	0.1717377007007599	Monocyte	Enformer Celltyping
h3k27ac	0.12318386137485504	Monocyte	Enformer Celltyping
h3k27ac	0.0510576	Monocyte	Enformer Celltyping
h3k27ac	0.36097076535224915	Monocyte	Enformer Celltyping
h3k27ac	0.5459629893302917	Monocyte	Enformer Celltyping
h3k27ac	0.9041962623596191	Monocyte	Enformer Celltyping
h3k27ac	0.4511377215385437	Monocyte	Enformer Celltyping
h3k27ac	0.5638323426246643	Monocyte	Enformer Celltyping
h3k27ac	0.3637888431549072	Monocyte	Enformer Celltyping
h3k27ac	0.28874456882476807	Monocyte	Enformer Celltyping
h3k27ac	0.10913029313087463	Monocyte	Enformer Celltyping
h3k27ac	0.0845189	Monocyte	Enformer Celltyping
h3k27ac	0.18795759975910187	Monocyte	Enformer Celltyping
h3k27ac	0.33454447984695435	Monocyte	Enformer Celltyping
h3k27ac	0.27892524003982544	Monocyte	Enformer Celltyping
h3k27ac	0.2232998013496399	Monocyte	Enformer Celltyping
h3k27ac	0.0912036	Monocyte	Enformer Celltyping
h3k27ac	0.3512665331363678	Monocyte	Enformer Celltyping
h3k27ac	0.24747450649738312	Monocyte	Enformer Celltyping
h3k27ac	0.339774	Monocyte	Enformer Celltyping
h3k27ac	0.16720876097679138	Monocyte	Enformer Celltyping
h3k27ac	0.38398393988609314	Monocyte	Enformer Celltyping
h3k27ac	0.19516904652118683	Monocyte	Enformer Celltyping
h3k27ac	0.3575226366519928	Monocyte	Enformer Celltyping
h3k27ac	0.7880093455314636	Monocyte	Enformer Celltyping
h3k27ac	0.6817498207092285	Monocyte	Enformer Celltyping
h3k27ac	0.4347779452800751	Monocyte	Enformer Celltyping
h3k27ac	0.28658556938171387	Monocyte	Enformer Celltyping
h3k27ac	0.0487875	Monocyte	Enformer Celltyping
h3k27ac	0.0591354	Monocyte	Enformer Celltyping
h3k27ac	0.18145786225795746	Monocyte	Enformer Celltyping
h3k27ac	0.11758749932050705	Monocyte	Enformer Celltyping
h3k27ac	0.26878899335861206	Monocyte	Enformer Celltyping
h3k27ac	0.1252806931734085	Monocyte	Enformer Celltyping
h3k27ac	0.23849718272686005	Monocyte	Enformer Celltyping
h3k27ac	0.25607994198799133	Monocyte	Enformer Celltyping
h3k27ac	0.0588029	Monocyte	Enformer Celltyping
h3k27ac	0.0703619	Monocyte	Enformer Celltyping
h3k27ac	0.25364255905151367	Monocyte	Enformer Celltyping
h3k27ac	0.14020395278930664	Monocyte	Enformer Celltyping
h3k27ac	0.39918753504753113	Monocyte	Enformer Celltyping
h3k27ac	0.37945616245269775	Monocyte	Enformer Celltyping
h3k27ac	0.14840328693389893	Monocyte	Enformer Celltyping
h3k27ac	0.13325712084770203	Monocyte	Enformer Celltyping
h3k27ac	0.0561933	Monocyte	Enformer Celltyping
h3k27ac	0.0805506	Monocyte	Enformer Celltyping
h3k27ac	0.22143195569515228	Monocyte	Enformer Celltyping
h3k27ac	0.428324	Monocyte	Enformer Celltyping
h3k27ac	0.23562157154083252	Monocyte	Enformer Celltyping
h3k27ac	0.0612388	Monocyte	Enformer Celltyping
h3k27ac	0.0549376	Monocyte	Enformer Celltyping
h3k27ac	0.28365644812583923	Monocyte	Enformer Celltyping
h3k27ac	0.24859219789505005	Monocyte	Enformer Celltyping
h3k27ac	0.4968249797821045	Monocyte	Enformer Celltyping
h3k27ac	0.0834637	Monocyte	Enformer Celltyping
h3k27ac	0.23422831296920776	Monocyte	Enformer Celltyping
h3k27ac	0.0822849	Monocyte	Enformer Celltyping
h3k27ac	0.0620482	Monocyte	Enformer Celltyping
h3k27ac	0.06414	Monocyte	Enformer Celltyping
h3k27ac	0.0711671	Monocyte	Enformer Celltyping
h3k27ac	0.29172417521476746	Monocyte	Enformer Celltyping
h3k27ac	0.27815526723861694	Monocyte	Enformer Celltyping
h3k27ac	0.3257076144218445	Monocyte	Enformer Celltyping
h3k27ac	0.16769784688949585	Monocyte	Enformer Celltyping
h3k27ac	0.21150103211402893	Monocyte	Enformer Celltyping
h3k27ac	0.11986725777387619	Monocyte	Enformer Celltyping
h3k27ac	0.2887530028820038	Monocyte	Enformer Celltyping
h3k27ac	0.26033374667167664	Monocyte	Enformer Celltyping
h3k27ac	0.38307344913482666	Monocyte	Enformer Celltyping
h3k27ac	0.062867	Monocyte	Enformer Celltyping
h3k27ac	0.0565101	Monocyte	Enformer Celltyping
h3k27ac	0.061837535351514816	Monocyte	Enformer Celltyping
h3k27ac	0.0638195	Monocyte	Enformer Celltyping
h3k27ac	0.0639511	Monocyte	Enformer Celltyping
h3k27ac	0.0573517	Monocyte	Enformer Celltyping
h3k27ac	0.1020921990275383	Monocyte	Enformer Celltyping
h3k27ac	0.14935745298862457	Monocyte	Enformer Celltyping
h3k27ac	0.0610375	Monocyte	Enformer Celltyping
h3k27ac	0.13467907905578613	Monocyte	Enformer Celltyping
h3k27ac	0.048291999846696854	Monocyte	Enformer Celltyping
h3k27ac	0.0561376	Monocyte	Enformer Celltyping
h3k27ac	0.0672767	Monocyte	Enformer Celltyping
h3k27ac	0.0991467	Monocyte	Enformer Celltyping
h3k27ac	0.3937472403049469	Monocyte	Enformer Celltyping
h3k27ac	0.3213140368461609	Monocyte	Enformer Celltyping
h3k27ac	0.45985284447669983	Monocyte	Enformer Celltyping
h3k27ac	0.1635325849056244	Monocyte	Enformer Celltyping
h3k27ac	0.28754687309265137	Monocyte	Enformer Celltyping
h3k27ac	0.36125606298446655	Monocyte	Enformer Celltyping
h3k27ac	0.18165631592273712	Monocyte	Enformer Celltyping
h3k27ac	0.38136202096939087	Monocyte	Enformer Celltyping
h3k27ac	0.19013218581676483	Monocyte	Enformer Celltyping
h3k27ac	0.823636	Monocyte	Enformer Celltyping
h3k27ac	0.519446	Monocyte	Enformer Celltyping
h3k27ac	0.0864326	Monocyte	Enformer Celltyping
h3k27ac	0.6031445264816284	Monocyte	Enformer Celltyping
h3k27ac	0.10916982591152191	Monocyte	Enformer Celltyping
h3k27ac	0.0490693	Monocyte	Enformer Celltyping
h3k27ac	0.15162046253681183	Monocyte	Enformer Celltyping
h3k27ac	0.1276569664478302	Monocyte	Enformer Celltyping
h3k27ac	0.19879472255706787	Monocyte	Enformer Celltyping
h3k27ac	0.0783741	Monocyte	Enformer Celltyping
h3k27ac	0.0670063	Monocyte	Enformer Celltyping
h3k27ac	0.1627766638994217	Monocyte	Enformer Celltyping
h3k27ac	0.0977265	Monocyte	Enformer Celltyping
h3k27ac	0.37660637497901917	Monocyte	Enformer Celltyping
h3k27ac	0.20938119292259216	Monocyte	Enformer Celltyping
h3k27ac	0.19583061337471008	Monocyte	Enformer Celltyping
h3k27ac	0.0521339	Monocyte	Enformer Celltyping
h3k27ac	0.0734548	Monocyte	Enformer Celltyping
h3k27ac	0.090048	Monocyte	Enformer Celltyping
h3k27ac	0.3805288076400757	Monocyte	Enformer Celltyping
h3k27ac	0.064502	Monocyte	Enformer Celltyping
h3k27ac	0.047737911343574524	Monocyte	Enformer Celltyping
h3k27ac	0.14789143204689026	Monocyte	Enformer Celltyping
h3k27ac	0.17942215502262115	Monocyte	Enformer Celltyping
h3k27ac	0.20890626311302185	Monocyte	Enformer Celltyping
h3k27ac	0.12014986574649811	Monocyte	Enformer Celltyping
h3k27ac	0.10184270888566971	Monocyte	Enformer Celltyping
h3k27ac	0.057277780026197433	Monocyte	Enformer Celltyping
h3k27ac	0.055389512330293655	Monocyte	Enformer Celltyping
h3k27ac	0.0798591	Monocyte	Enformer Celltyping
h3k27ac	0.056382372975349426	Monocyte	Enformer Celltyping
h3k27ac	0.047480661422014236	Monocyte	Enformer Celltyping
h3k27ac	0.055925481021404266	Monocyte	Enformer Celltyping
h3k27ac	0.0523518	Monocyte	Enformer Celltyping
h3k27ac	0.0500911	Monocyte	Enformer Celltyping
h3k27ac	0.041571758687496185	Monocyte	Enformer Celltyping
h3k27ac	0.040239185094833374	Monocyte	Enformer Celltyping
h3k27ac	0.061775922775268555	Monocyte	Enformer Celltyping
h3k27ac	0.042015690356492996	Monocyte	Enformer Celltyping
h3k27ac	0.0432549	Monocyte	Enformer Celltyping
h3k27ac	0.0445959	Monocyte	Enformer Celltyping
h3k27ac	0.0502476	Monocyte	Enformer Celltyping
h3k27ac	0.0677983	Monocyte	Enformer Celltyping
h3k27ac	0.10009299963712692	Monocyte	Enformer Celltyping
h3k27ac	0.1597561240196228	Monocyte	Enformer Celltyping
h3k27ac	0.0834659	Monocyte	Enformer Celltyping
h3k27ac	0.0356332	Monocyte	Enformer Celltyping
h3k27ac	0.044782575219869614	Monocyte	Enformer Celltyping
h3k27ac	0.0933003	Monocyte	Enformer Celltyping
h3k27ac	0.0730426	Monocyte	Enformer Celltyping
h3k27ac	0.3693547546863556	Monocyte	Enformer Celltyping
h3k27ac	0.2989497482776642	Monocyte	Enformer Celltyping
h3k27ac	0.20641560852527618	Monocyte	Enformer Celltyping
h3k27ac	0.10246537625789642	Monocyte	Enformer Celltyping
h3k27ac	0.12126597762107849	Monocyte	Enformer Celltyping
h3k27ac	0.21757051348686218	Monocyte	Enformer Celltyping
h3k27ac	0.4769829213619232	Monocyte	Enformer Celltyping
h3k27ac	1.303712010383606	Monocyte	Enformer Celltyping
h3k27ac	0.556037	Monocyte	Enformer Celltyping
h3k27ac	0.1196729764342308	Monocyte	Enformer Celltyping
h3k27ac	0.0819673	Monocyte	Enformer Celltyping
h3k27ac	0.0434293	Monocyte	Enformer Celltyping
h3k27ac	0.0412513	Monocyte	Enformer Celltyping
h3k27ac	0.1861376315355301	Monocyte	Enformer Celltyping
h3k27ac	0.0623894	Monocyte	Enformer Celltyping
h3k27ac	0.0932382	Monocyte	Enformer Celltyping
h3k27ac	0.0789551	Monocyte	Enformer Celltyping
h3k27ac	0.0630665	Monocyte	Enformer Celltyping
h3k27ac	0.0754677	Monocyte	Enformer Celltyping
h3k27ac	0.0803343	Monocyte	Enformer Celltyping
h3k27ac	0.0712387	Monocyte	Enformer Celltyping
h3k27ac	0.3327493667602539	Monocyte	Enformer Celltyping
h3k27ac	0.25086766481399536	Monocyte	Enformer Celltyping
h3k27ac	0.17718367278575897	Monocyte	Enformer Celltyping
h3k27ac	0.1815715879201889	Monocyte	Enformer Celltyping
h3k27ac	0.062546	Monocyte	Enformer Celltyping
h3k27ac	0.0613338	Monocyte	Enformer Celltyping
h3k27ac	0.10320772230625153	Monocyte	Enformer Celltyping
h3k27ac	0.23869428038597107	Monocyte	Enformer Celltyping
h3k27ac	0.13224709033966064	Monocyte	Enformer Celltyping
h3k27ac	0.0663991	Monocyte	Enformer Celltyping
h3k27ac	0.0702346	Monocyte	Enformer Celltyping
h3k27ac	0.098689	Monocyte	Enformer Celltyping
h3k27ac	0.0474899	Monocyte	Enformer Celltyping
h3k27ac	0.0473513	Monocyte	Enformer Celltyping
h3k27ac	0.18035638332366943	Monocyte	Enformer Celltyping
h3k27ac	0.0731495	Monocyte	Enformer Celltyping
h3k27ac	0.0591574	Monocyte	Enformer Celltyping
h3k27ac	0.19992446899414062	Monocyte	Enformer Celltyping
h3k27ac	0.3812386691570282	Monocyte	Enformer Celltyping
h3k27ac	0.42963355779647827	Monocyte	Enformer Celltyping
h3k27ac	0.40233415365219116	Monocyte	Enformer Celltyping
h3k27ac	0.31144118309020996	Monocyte	Enformer Celltyping
h3k27ac	0.4814857840538025	Monocyte	Enformer Celltyping
h3k27ac	0.21069981157779694	Monocyte	Enformer Celltyping
h3k27ac	0.15826761722564697	Monocyte	Enformer Celltyping
h3k27ac	0.24663221836090088	Monocyte	Enformer Celltyping
h3k27ac	0.24949800968170166	Monocyte	Enformer Celltyping
h3k27ac	0.5300883054733276	Monocyte	Enformer Celltyping
h3k27ac	0.17249418795108795	Monocyte	Enformer Celltyping
h3k27ac	0.39836782217025757	Monocyte	Enformer Celltyping
h3k27ac	0.11071981489658356	Monocyte	Enformer Celltyping
h3k27ac	0.2916454076766968	Monocyte	Enformer Celltyping
h3k27ac	0.3243322968482971	Monocyte	Enformer Celltyping
h3k27ac	0.5247822999954224	Monocyte	Enformer Celltyping
h3k27ac	0.8570290803909302	Monocyte	Enformer Celltyping
h3k27ac	0.5929000377655029	Monocyte	Enformer Celltyping
h3k27ac	0.0660097	Monocyte	Enformer Celltyping
h3k27ac	0.0747405	Monocyte	Enformer Celltyping
h3k27ac	0.1336062252521515	Monocyte	Enformer Celltyping
h3k27ac	0.31454938650131226	Monocyte	Enformer Celltyping
h3k27ac	0.0456191	Monocyte	Enformer Celltyping
h3k27ac	0.0914299	Monocyte	Enformer Celltyping
h3k27ac	0.0640464	Monocyte	Enformer Celltyping
h3k27ac	0.0657874	Monocyte	Enformer Celltyping
h3k27ac	0.0402312	Monocyte	Enformer Celltyping
h3k27ac	0.0638402	Monocyte	Enformer Celltyping
h3k27ac	0.2042451649904251	Monocyte	Enformer Celltyping
h3k27ac	0.0641934	Monocyte	Enformer Celltyping
h3k27ac	0.14077723026275635	Monocyte	Enformer Celltyping
h3k27ac	0.3056568503379822	Monocyte	Enformer Celltyping
h3k27ac	0.2961391806602478	Monocyte	Enformer Celltyping
h3k27ac	0.366556	Monocyte	Enformer Celltyping
h3k27ac	0.37977635860443115	Monocyte	Enformer Celltyping
h3k27ac	0.43258240818977356	Monocyte	Enformer Celltyping
h3k27ac	0.17925980687141418	Monocyte	Enformer Celltyping
h3k27ac	0.6744725108146667	Monocyte	Enformer Celltyping
h3k27ac	0.5727779865264893	Monocyte	Enformer Celltyping
h3k27ac	1.112898349761963	Monocyte	Enformer Celltyping
h3k27ac	0.1755928099155426	Monocyte	Enformer Celltyping
h3k27ac	0.2548602521419525	Monocyte	Enformer Celltyping
h3k27ac	0.10550130903720856	Monocyte	Enformer Celltyping
h3k27ac	0.4218192398548126	Monocyte	Enformer Celltyping
h3k27ac	0.48806339502334595	Monocyte	Enformer Celltyping
h3k27ac	0.14471782743930817	Monocyte	Enformer Celltyping
h3k27ac	0.4789520502090454	Monocyte	Enformer Celltyping
h3k27ac	0.23428308963775635	Monocyte	Enformer Celltyping
h3k27ac	0.4245067238807678	Monocyte	Enformer Celltyping
h3k27ac	0.7834151387214661	Monocyte	Enformer Celltyping
h3k27ac	0.5489519834518433	Monocyte	Enformer Celltyping
h3k27ac	0.17343942821025848	Monocyte	Enformer Celltyping
h3k27ac	0.0963784	Monocyte	Enformer Celltyping
h3k27ac	0.26202377676963806	Monocyte	Enformer Celltyping
h3k27ac	0.167777	Monocyte	Enformer Celltyping
h3k27ac	0.18850626051425934	Monocyte	Enformer Celltyping
h3k27ac	0.084601	Monocyte	Enformer Celltyping
h3k27ac	0.11703606694936752	Monocyte	Enformer Celltyping
h3k27ac	0.13884155452251434	Monocyte	Enformer Celltyping
h3k27ac	0.19282177090644836	Monocyte	Enformer Celltyping
h3k27ac	0.4200923442840576	Monocyte	Enformer Celltyping
h3k27ac	0.5083094239234924	Monocyte	Enformer Celltyping
h3k27ac	0.22872555255889893	Monocyte	Enformer Celltyping
h3k27ac	0.39648929238319397	Monocyte	Enformer Celltyping
h3k27ac	0.47931352257728577	Monocyte	Enformer Celltyping
h3k27ac	0.27787137031555176	Monocyte	Enformer Celltyping
h3k27ac	0.1380733698606491	Monocyte	Enformer Celltyping
h3k27ac	0.053560301661491394	Monocyte	Enformer Celltyping
h3k27ac	0.0357679	Monocyte	Enformer Celltyping
h3k27ac	0.10666779428720474	Monocyte	Enformer Celltyping
h3k27ac	0.49060821533203125	Monocyte	Enformer Celltyping
h3k27ac	0.0700223	Monocyte	Enformer Celltyping
h3k27ac	0.0693732	Monocyte	Enformer Celltyping
h3k27ac	0.0640787	Monocyte	Enformer Celltyping
h3k27ac	0.2409190684556961	Monocyte	Enformer Celltyping
h3k27ac	0.081242	Monocyte	Enformer Celltyping
h3k27ac	0.11869508028030396	Monocyte	Enformer Celltyping
h3k27ac	0.0970618	Monocyte	Enformer Celltyping
h3k27ac	0.17729707062244415	Monocyte	Enformer Celltyping
h3k27ac	0.19514811038970947	Monocyte	Enformer Celltyping
h3k27ac	0.0949472	Monocyte	Enformer Celltyping
h3k27ac	0.10635703802108765	Monocyte	Enformer Celltyping
h3k27ac	0.13543495535850525	Monocyte	Enformer Celltyping
h3k27ac	0.29434648156166077	Monocyte	Enformer Celltyping
h3k27ac	0.9219714403152466	Monocyte	Enformer Celltyping
h3k27ac	0.21656876802444458	Monocyte	Enformer Celltyping
h3k27ac	0.0666083	Monocyte	Enformer Celltyping
h3k27ac	0.0828092	Monocyte	Enformer Celltyping
h3k27ac	0.0626512	Monocyte	Enformer Celltyping
h3k27ac	0.19128002226352692	Monocyte	Enformer Celltyping
h3k27ac	0.22000811994075775	Monocyte	Enformer Celltyping
[truncated: 434,649+ more rows]

## Sheet: Figure 4
Figure 4 (a)
Data uploaded to figshare due to size: https://figshare.com/account/articles/27173190
Figure 4 (b) top
model_x	cell	hist_mark	reg	chr	PearsonR_x	model_y	PearsonR_y
Enformer Celltyping	Monocyte	h3k27ac	Proximal Enhancer	chr1	0.676037	EC Avg	0.64034
Enformer Celltyping	Monocyte	h3k27ac	Proximal Enhancer	chr2	0.690773	EC Avg	0.666303
Enformer Celltyping	Monocyte	h3k27ac	Proximal Enhancer	chr3	0.685131	EC Avg	0.642857
Enformer Celltyping	Monocyte	h3k27ac	Proximal Enhancer	chr4	0.722714	EC Avg	0.690057
Enformer Celltyping	Monocyte	h3k27ac	Proximal Enhancer	chr5	0.71467	EC Avg	0.679034
Enformer Celltyping	Monocyte	h3k27ac	Proximal Enhancer	chr6	0.694402	EC Avg	0.672267
Enformer Celltyping	Monocyte	h3k27ac	Proximal Enhancer	chr7	0.672777	EC Avg	0.6313
Enformer Celltyping	Monocyte	h3k27ac	Proximal Enhancer	chr8	0.668578	EC Avg	0.643225
Enformer Celltyping	Monocyte	h3k27ac	Proximal Enhancer	chr9	0.656305	EC Avg	0.635232
Enformer Celltyping	Monocyte	h3k27ac	Proximal Enhancer	chr10	0.711241	EC Avg	0.676208
Enformer Celltyping	Monocyte	h3k27ac	Proximal Enhancer	chr11	0.655986	EC Avg	0.629834
Enformer Celltyping	Monocyte	h3k27ac	Proximal Enhancer	chr12	0.709585	EC Avg	0.642073
Enformer Celltyping	Monocyte	h3k27ac	Proximal Enhancer	chr13	0.686643	EC Avg	0.653093
Enformer Celltyping	Monocyte	h3k27ac	Proximal Enhancer	chr14	0.672227	EC Avg	0.673112
Enformer Celltyping	Monocyte	h3k27ac	Proximal Enhancer	chr15	0.67782	EC Avg	0.664616
Enformer Celltyping	Monocyte	h3k27ac	Proximal Enhancer	chr16	0.64144	EC Avg	0.602472
Enformer Celltyping	Monocyte	h3k27ac	Proximal Enhancer	chr17	0.649479	EC Avg	0.628699
Enformer Celltyping	Monocyte	h3k27ac	Proximal Enhancer	chr18	0.681453	EC Avg	0.643869
Enformer Celltyping	Monocyte	h3k27ac	Proximal Enhancer	chr19	0.606579	EC Avg	0.632428
Enformer Celltyping	Monocyte	h3k27ac	Proximal Enhancer	chr20	0.636298	EC Avg	0.622989
Enformer Celltyping	Monocyte	h3k27ac	Proximal Enhancer	chr21	0.56033	EC Avg	0.58985
Enformer Celltyping	Monocyte	h3k27ac	Proximal Enhancer	chr22	0.633095	EC Avg	0.615393
Enformer Celltyping	Monocyte	h3k4me1	Proximal Enhancer	chr1	0.483887	EC Avg	0.566274
Enformer Celltyping	Monocyte	h3k4me1	Proximal Enhancer	chr2	0.496483	EC Avg	0.577726
Enformer Celltyping	Monocyte	h3k4me1	Proximal Enhancer	chr3	0.525937	EC Avg	0.573382
Enformer Celltyping	Monocyte	h3k4me1	Proximal Enhancer	chr4	0.517188	EC Avg	0.598299
Enformer Celltyping	Monocyte	h3k4me1	Proximal Enhancer	chr5	0.488526	EC Avg	0.570252
Enformer Celltyping	Monocyte	h3k4me1	Proximal Enhancer	chr6	0.510785	EC Avg	0.590745
Enformer Celltyping	Monocyte	h3k4me1	Proximal Enhancer	chr7	0.501404	EC Avg	0.579755
Enformer Celltyping	Monocyte	h3k4me1	Proximal Enhancer	chr8	0.511533	EC Avg	0.60255
Enformer Celltyping	Monocyte	h3k4me1	Proximal Enhancer	chr9	0.504579	EC Avg	0.610269
Enformer Celltyping	Monocyte	h3k4me1	Proximal Enhancer	chr10	0.496381	EC Avg	0.598581
Enformer Celltyping	Monocyte	h3k4me1	Proximal Enhancer	chr11	0.500364	EC Avg	0.590147
Enformer Celltyping	Monocyte	h3k4me1	Proximal Enhancer	chr12	0.531238	EC Avg	0.599267
Enformer Celltyping	Monocyte	h3k4me1	Proximal Enhancer	chr13	0.460574	EC Avg	0.536949
Enformer Celltyping	Monocyte	h3k4me1	Proximal Enhancer	chr14	0.497276	EC Avg	0.585101
Enformer Celltyping	Monocyte	h3k4me1	Proximal Enhancer	chr15	0.507585	EC Avg	0.592993
Enformer Celltyping	Monocyte	h3k4me1	Proximal Enhancer	chr16	0.527182	EC Avg	0.594374
Enformer Celltyping	Monocyte	h3k4me1	Proximal Enhancer	chr17	0.477872	EC Avg	0.60028
Enformer Celltyping	Monocyte	h3k4me1	Proximal Enhancer	chr18	0.506904	EC Avg	0.572692
Enformer Celltyping	Monocyte	h3k4me1	Proximal Enhancer	chr19	0.496279	EC Avg	0.57485
Enformer Celltyping	Monocyte	h3k4me1	Proximal Enhancer	chr20	0.509108	EC Avg	0.574057
Enformer Celltyping	Monocyte	h3k4me1	Proximal Enhancer	chr21	0.451557	EC Avg	0.543473
Enformer Celltyping	Monocyte	h3k4me1	Proximal Enhancer	chr22	0.522414	EC Avg	0.585187
Enformer Celltyping	Monocyte	h3k27ac	Distal Enhancer	chr1	0.463961	EC Avg	0.373743
Enformer Celltyping	Monocyte	h3k27ac	Distal Enhancer	chr2	0.492292	EC Avg	0.365212
Enformer Celltyping	Monocyte	h3k27ac	Distal Enhancer	chr3	0.486388	EC Avg	0.356271
Enformer Celltyping	Monocyte	h3k27ac	Distal Enhancer	chr4	0.502928	EC Avg	0.359622
Enformer Celltyping	Monocyte	h3k27ac	Distal Enhancer	chr5	0.477079	EC Avg	0.343119
Enformer Celltyping	Monocyte	h3k27ac	Distal Enhancer	chr6	0.491626	EC Avg	0.372274
Enformer Celltyping	Monocyte	h3k27ac	Distal Enhancer	chr7	0.476554	EC Avg	0.345417
Enformer Celltyping	Monocyte	h3k27ac	Distal Enhancer	chr8	0.492894	EC Avg	0.381365
Enformer Celltyping	Monocyte	h3k27ac	Distal Enhancer	chr9	0.456383	EC Avg	0.344651
Enformer Celltyping	Monocyte	h3k27ac	Distal Enhancer	chr10	0.483174	EC Avg	0.392695
Enformer Celltyping	Monocyte	h3k27ac	Distal Enhancer	chr11	0.444753	EC Avg	0.35708
Enformer Celltyping	Monocyte	h3k27ac	Distal Enhancer	chr12	0.5204	EC Avg	0.404102
Enformer Celltyping	Monocyte	h3k27ac	Distal Enhancer	chr13	0.459135	EC Avg	0.315189
Enformer Celltyping	Monocyte	h3k27ac	Distal Enhancer	chr14	0.492326	EC Avg	0.407258
Enformer Celltyping	Monocyte	h3k27ac	Distal Enhancer	chr15	0.497214	EC Avg	0.410262
Enformer Celltyping	Monocyte	h3k27ac	Distal Enhancer	chr16	0.429413	EC Avg	0.363301
Enformer Celltyping	Monocyte	h3k27ac	Distal Enhancer	chr17	0.415914	EC Avg	0.359496
Enformer Celltyping	Monocyte	h3k27ac	Distal Enhancer	chr18	0.495059	EC Avg	0.37897
Enformer Celltyping	Monocyte	h3k27ac	Distal Enhancer	chr19	0.471303	EC Avg	0.464223
Enformer Celltyping	Monocyte	h3k27ac	Distal Enhancer	chr20	0.451092	EC Avg	0.371001
Enformer Celltyping	Monocyte	h3k27ac	Distal Enhancer	chr21	0.416965	EC Avg	0.360496
Enformer Celltyping	Monocyte	h3k27ac	Distal Enhancer	chr22	0.377422	EC Avg	0.366773
Enformer Celltyping	Monocyte	h3k4me1	Distal Enhancer	chr1	0.466768	EC Avg	0.421679
Enformer Celltyping	Monocyte	h3k4me1	Distal Enhancer	chr2	0.505074	EC Avg	0.413063
Enformer Celltyping	Monocyte	h3k4me1	Distal Enhancer	chr3	0.508151	EC Avg	0.409411
Enformer Celltyping	Monocyte	h3k4me1	Distal Enhancer	chr4	0.519512	EC Avg	0.412424
Enformer Celltyping	Monocyte	h3k4me1	Distal Enhancer	chr5	0.510397	EC Avg	0.411705
Enformer Celltyping	Monocyte	h3k4me1	Distal Enhancer	chr6	0.50995	EC Avg	0.42
Enformer Celltyping	Monocyte	h3k4me1	Distal Enhancer	chr7	0.488392	EC Avg	0.398008
Enformer Celltyping	Monocyte	h3k4me1	Distal Enhancer	chr8	0.523922	EC Avg	0.446698
Enformer Celltyping	Monocyte	h3k4me1	Distal Enhancer	chr9	0.477763	EC Avg	0.423451
Enformer Celltyping	Monocyte	h3k4me1	Distal Enhancer	chr10	0.483554	EC Avg	0.445284
Enformer Celltyping	Monocyte	h3k4me1	Distal Enhancer	chr11	0.461633	EC Avg	0.436155
Enformer Celltyping	Monocyte	h3k4me1	Distal Enhancer	chr12	0.544233	EC Avg	0.480986
Enformer Celltyping	Monocyte	h3k4me1	Distal Enhancer	chr13	0.472616	EC Avg	0.372766
Enformer Celltyping	Monocyte	h3k4me1	Distal Enhancer	chr14	0.494463	EC Avg	0.438656
Enformer Celltyping	Monocyte	h3k4me1	Distal Enhancer	chr15	0.511414	EC Avg	0.472806
Enformer Celltyping	Monocyte	h3k4me1	Distal Enhancer	chr16	0.449154	EC Avg	0.430403
Enformer Celltyping	Monocyte	h3k4me1	Distal Enhancer	chr17	0.416171	EC Avg	0.427178
Enformer Celltyping	Monocyte	h3k4me1	Distal Enhancer	chr18	0.505576	EC Avg	0.426508
Enformer Celltyping	Monocyte	h3k4me1	Distal Enhancer	chr19	0.433296	EC Avg	0.441949
Enformer Celltyping	Monocyte	h3k4me1	Distal Enhancer	chr20	0.4441	EC Avg	0.383447
Enformer Celltyping	Monocyte	h3k4me1	Distal Enhancer	chr21	0.431017	EC Avg	0.397366
Enformer Celltyping	Monocyte	h3k4me1	Distal Enhancer	chr22	0.4066	EC Avg	0.422333
Enformer Celltyping	Monocyte	h3k27ac	Promoter	chr1	0.727387	EC Avg	0.706724
Enformer Celltyping	Monocyte	h3k27ac	Promoter	chr2	0.75545	EC Avg	0.744204
Enformer Celltyping	Monocyte	h3k27ac	Promoter	chr3	0.748336	EC Avg	0.722552
Enformer Celltyping	Monocyte	h3k27ac	Promoter	chr4	0.792673	EC Avg	0.767052
Enformer Celltyping	Monocyte	h3k27ac	Promoter	chr5	0.773209	EC Avg	0.748506
Enformer Celltyping	Monocyte	h3k27ac	Promoter	chr6	0.751911	EC Avg	0.734031
Enformer Celltyping	Monocyte	h3k27ac	Promoter	chr7	0.737337	EC Avg	0.707734
Enformer Celltyping	Monocyte	h3k27ac	Promoter	chr8	0.729382	EC Avg	0.711504
Enformer Celltyping	Monocyte	h3k27ac	Promoter	chr9	0.737855	EC Avg	0.734949
Enformer Celltyping	Monocyte	h3k27ac	Promoter	chr10	0.777793	EC Avg	0.755503
Enformer Celltyping	Monocyte	h3k27ac	Promoter	chr11	0.73812	EC Avg	0.724212
Enformer Celltyping	Monocyte	h3k27ac	Promoter	chr12	0.748614	EC Avg	0.692651
Enformer Celltyping	Monocyte	h3k27ac	Promoter	chr13	0.77266	EC Avg	0.769938
Enformer Celltyping	Monocyte	h3k27ac	Promoter	chr14	0.729379	EC Avg	0.735532
Enformer Celltyping	Monocyte	h3k27ac	Promoter	chr15	0.761117	EC Avg	0.735804
Enformer Celltyping	Monocyte	h3k27ac	Promoter	chr16	0.722601	EC Avg	0.70532
Enformer Celltyping	Monocyte	h3k27ac	Promoter	chr17	0.722463	EC Avg	0.601116
Enformer Celltyping	Monocyte	h3k27ac	Promoter	chr18	0.773142	EC Avg	0.744526
Enformer Celltyping	Monocyte	h3k27ac	Promoter	chr19	0.642819	EC Avg	0.667703
Enformer Celltyping	Monocyte	h3k27ac	Promoter	chr20	0.734069	EC Avg	0.731874
Enformer Celltyping	Monocyte	h3k27ac	Promoter	chr21	0.713545	EC Avg	0.708986
Enformer Celltyping	Monocyte	h3k27ac	Promoter	chr22	0.715946	EC Avg	0.714397
Enformer Celltyping	Monocyte	h3k4me3	Promoter	chr1	0.829161	EC Avg	0.835871
Enformer Celltyping	Monocyte	h3k4me3	Promoter	chr2	0.848399	EC Avg	0.850462
Enformer Celltyping	Monocyte	h3k4me3	Promoter	chr3	0.848155	EC Avg	0.852965
Enformer Celltyping	Monocyte	h3k4me3	Promoter	chr4	0.85348	EC Avg	0.853554
Enformer Celltyping	Monocyte	h3k4me3	Promoter	chr5	0.84907	EC Avg	0.835725
Enformer Celltyping	Monocyte	h3k4me3	Promoter	chr6	0.838223	EC Avg	0.846265
Enformer Celltyping	Monocyte	h3k4me3	Promoter	chr7	0.817511	EC Avg	0.819368
Enformer Celltyping	Monocyte	h3k4me3	Promoter	chr8	0.8486	EC Avg	0.858269
Enformer Celltyping	Monocyte	h3k4me3	Promoter	chr9	0.840456	EC Avg	0.845706
Enformer Celltyping	Monocyte	h3k4me3	Promoter	chr10	0.846077	EC Avg	0.851085
Enformer Celltyping	Monocyte	h3k4me3	Promoter	chr11	0.843496	EC Avg	0.850907
Enformer Celltyping	Monocyte	h3k4me3	Promoter	chr12	0.833032	EC Avg	0.831637
Enformer Celltyping	Monocyte	h3k4me3	Promoter	chr13	0.876086	EC Avg	0.873692
Enformer Celltyping	Monocyte	h3k4me3	Promoter	chr14	0.820416	EC Avg	0.830519
Enformer Celltyping	Monocyte	h3k4me3	Promoter	chr15	0.856075	EC Avg	0.851844
Enformer Celltyping	Monocyte	h3k4me3	Promoter	chr16	0.821362	EC Avg	0.825184
Enformer Celltyping	Monocyte	h3k4me3	Promoter	chr17	0.821498	EC Avg	0.840365
Enformer Celltyping	Monocyte	h3k4me3	Promoter	chr18	0.859901	EC Avg	0.850974
Enformer Celltyping	Monocyte	h3k4me3	Promoter	chr19	0.774268	EC Avg	0.785584
Enformer Celltyping	Monocyte	h3k4me3	Promoter	chr20	0.815527	EC Avg	0.808518
Enformer Celltyping	Monocyte	h3k4me3	Promoter	chr21	0.846776	EC Avg	0.838007
Enformer Celltyping	Monocyte	h3k4me3	Promoter	chr22	0.833848	EC Avg	0.847436
Enformer Celltyping	Neutrophil	h3k27ac	Proximal Enhancer	chr1	0.703272	EC Avg	0.5803
Enformer Celltyping	Neutrophil	h3k27ac	Proximal Enhancer	chr2	0.699527	EC Avg	0.612292
Enformer Celltyping	Neutrophil	h3k27ac	Proximal Enhancer	chr3	0.715781	EC Avg	0.602092
Enformer Celltyping	Neutrophil	h3k27ac	Proximal Enhancer	chr4	0.6997	EC Avg	0.601682
Enformer Celltyping	Neutrophil	h3k27ac	Proximal Enhancer	chr5	0.720789	EC Avg	0.622896
Enformer Celltyping	Neutrophil	h3k27ac	Proximal Enhancer	chr6	0.716213	EC Avg	0.620501
Enformer Celltyping	Neutrophil	h3k27ac	Proximal Enhancer	chr7	0.688732	EC Avg	0.587295
Enformer Celltyping	Neutrophil	h3k27ac	Proximal Enhancer	chr8	0.684435	EC Avg	0.547851
Enformer Celltyping	Neutrophil	h3k27ac	Proximal Enhancer	chr9	0.651226	EC Avg	0.544902
Enformer Celltyping	Neutrophil	h3k27ac	Proximal Enhancer	chr10	0.706865	EC Avg	0.592958
Enformer Celltyping	Neutrophil	h3k27ac	Proximal Enhancer	chr11	0.681638	EC Avg	0.568388
Enformer Celltyping	Neutrophil	h3k27ac	Proximal Enhancer	chr12	0.707994	EC Avg	0.584607
Enformer Celltyping	Neutrophil	h3k27ac	Proximal Enhancer	chr13	0.703187	EC Avg	0.608664
Enformer Celltyping	Neutrophil	h3k27ac	Proximal Enhancer	chr14	0.727713	EC Avg	0.617356
Enformer Celltyping	Neutrophil	h3k27ac	Proximal Enhancer	chr15	0.697639	EC Avg	0.57759
Enformer Celltyping	Neutrophil	h3k27ac	Proximal Enhancer	chr16	0.696634	EC Avg	0.552717
Enformer Celltyping	Neutrophil	h3k27ac	Proximal Enhancer	chr17	0.671926	EC Avg	0.569517
Enformer Celltyping	Neutrophil	h3k27ac	Proximal Enhancer	chr18	0.724528	EC Avg	0.595565
Enformer Celltyping	Neutrophil	h3k27ac	Proximal Enhancer	chr19	0.623461	EC Avg	0.55142
Enformer Celltyping	Neutrophil	h3k27ac	Proximal Enhancer	chr20	0.659274	EC Avg	0.523115
Enformer Celltyping	Neutrophil	h3k27ac	Proximal Enhancer	chr21	0.649155	EC Avg	0.49179
Enformer Celltyping	Neutrophil	h3k27ac	Proximal Enhancer	chr22	0.687408	EC Avg	0.554168
Enformer Celltyping	Neutrophil	h3k4me1	Proximal Enhancer	chr1	0.444375	EC Avg	0.432704
Enformer Celltyping	Neutrophil	h3k4me1	Proximal Enhancer	chr2	0.450254	EC Avg	0.464601
Enformer Celltyping	Neutrophil	h3k4me1	Proximal Enhancer	chr3	0.448306	EC Avg	0.456803
Enformer Celltyping	Neutrophil	h3k4me1	Proximal Enhancer	chr4	0.390445	EC Avg	0.46607
Enformer Celltyping	Neutrophil	h3k4me1	Proximal Enhancer	chr5	0.422644	EC Avg	0.457002
Enformer Celltyping	Neutrophil	h3k4me1	Proximal Enhancer	chr6	0.420055	EC Avg	0.465089
Enformer Celltyping	Neutrophil	h3k4me1	Proximal Enhancer	chr7	0.407766	EC Avg	0.456474
Enformer Celltyping	Neutrophil	h3k4me1	Proximal Enhancer	chr8	0.423088	EC Avg	0.464057
Enformer Celltyping	Neutrophil	h3k4me1	Proximal Enhancer	chr9	0.443968	EC Avg	0.452317
Enformer Celltyping	Neutrophil	h3k4me1	Proximal Enhancer	chr10	0.442696	EC Avg	0.469677
Enformer Celltyping	Neutrophil	h3k4me1	Proximal Enhancer	chr11	0.481163	EC Avg	0.447232
Enformer Celltyping	Neutrophil	h3k4me1	Proximal Enhancer	chr12	0.441631	EC Avg	0.455677
Enformer Celltyping	Neutrophil	h3k4me1	Proximal Enhancer	chr13	0.402324	EC Avg	0.41572
Enformer Celltyping	Neutrophil	h3k4me1	Proximal Enhancer	chr14	0.477986	EC Avg	0.458816
Enformer Celltyping	Neutrophil	h3k4me1	Proximal Enhancer	chr15	0.457106	EC Avg	0.442461
Enformer Celltyping	Neutrophil	h3k4me1	Proximal Enhancer	chr16	0.492265	EC Avg	0.482301
Enformer Celltyping	Neutrophil	h3k4me1	Proximal Enhancer	chr17	0.469153	EC Avg	0.475093
Enformer Celltyping	Neutrophil	h3k4me1	Proximal Enhancer	chr18	0.403834	EC Avg	0.436344
Enformer Celltyping	Neutrophil	h3k4me1	Proximal Enhancer	chr19	0.443372	EC Avg	0.442166
Enformer Celltyping	Neutrophil	h3k4me1	Proximal Enhancer	chr20	0.503233	EC Avg	0.453133
Enformer Celltyping	Neutrophil	h3k4me1	Proximal Enhancer	chr21	0.456765	EC Avg	0.410831
Enformer Celltyping	Neutrophil	h3k4me1	Proximal Enhancer	chr22	0.533955	EC Avg	0.490539
Enformer Celltyping	Neutrophil	h3k27ac	Distal Enhancer	chr1	0.566962	EC Avg	0.318562
Enformer Celltyping	Neutrophil	h3k27ac	Distal Enhancer	chr2	0.549491	EC Avg	0.299403
Enformer Celltyping	Neutrophil	h3k27ac	Distal Enhancer	chr3	0.525058	EC Avg	0.277179
Enformer Celltyping	Neutrophil	h3k27ac	Distal Enhancer	chr4	0.44637	EC Avg	0.261275
Enformer Celltyping	Neutrophil	h3k27ac	Distal Enhancer	chr5	0.531585	EC Avg	0.282229
Enformer Celltyping	Neutrophil	h3k27ac	Distal Enhancer	chr6	0.489195	EC Avg	0.285097
Enformer Celltyping	Neutrophil	h3k27ac	Distal Enhancer	chr7	0.485274	EC Avg	0.261583
Enformer Celltyping	Neutrophil	h3k27ac	Distal Enhancer	chr8	0.529892	EC Avg	0.279606
Enformer Celltyping	Neutrophil	h3k27ac	Distal Enhancer	chr9	0.548574	EC Avg	0.259327
Enformer Celltyping	Neutrophil	h3k27ac	Distal Enhancer	chr10	0.56375	EC Avg	0.305404
Enformer Celltyping	Neutrophil	h3k27ac	Distal Enhancer	chr11	0.563784	EC Avg	0.317264
Enformer Celltyping	Neutrophil	h3k27ac	Distal Enhancer	chr12	0.536904	EC Avg	0.315583
Enformer Celltyping	Neutrophil	h3k27ac	Distal Enhancer	chr13	0.476148	EC Avg	0.236689
Enformer Celltyping	Neutrophil	h3k27ac	Distal Enhancer	chr14	0.567993	EC Avg	0.324138
Enformer Celltyping	Neutrophil	h3k27ac	Distal Enhancer	chr15	0.585554	EC Avg	0.31611
Enformer Celltyping	Neutrophil	h3k27ac	Distal Enhancer	chr16	0.585318	EC Avg	0.315236
Enformer Celltyping	Neutrophil	h3k27ac	Distal Enhancer	chr17	0.556831	EC Avg	0.326193
Enformer Celltyping	Neutrophil	h3k27ac	Distal Enhancer	chr18	0.531162	EC Avg	0.295431
Enformer Celltyping	Neutrophil	h3k27ac	Distal Enhancer	chr19	0.597809	EC Avg	0.407034
Enformer Celltyping	Neutrophil	h3k27ac	Distal Enhancer	chr20	0.56714	EC Avg	0.266249
Enformer Celltyping	Neutrophil	h3k27ac	Distal Enhancer	chr21	0.511876	EC Avg	0.254641
Enformer Celltyping	Neutrophil	h3k27ac	Distal Enhancer	chr22	0.597712	EC Avg	0.32477
Enformer Celltyping	Neutrophil	h3k4me1	Distal Enhancer	chr1	0.493076	EC Avg	0.330785
Enformer Celltyping	Neutrophil	h3k4me1	Distal Enhancer	chr2	0.495741	EC Avg	0.326986
Enformer Celltyping	Neutrophil	h3k4me1	Distal Enhancer	chr3	0.48003	EC Avg	0.328128
Enformer Celltyping	Neutrophil	h3k4me1	Distal Enhancer	chr4	0.407645	EC Avg	0.306127
Enformer Celltyping	Neutrophil	h3k4me1	Distal Enhancer	chr5	0.463864	EC Avg	0.310854
Enformer Celltyping	Neutrophil	h3k4me1	Distal Enhancer	chr6	0.451077	EC Avg	0.323544
Enformer Celltyping	Neutrophil	h3k4me1	Distal Enhancer	chr7	0.433296	EC Avg	0.301107
Enformer Celltyping	Neutrophil	h3k4me1	Distal Enhancer	chr8	0.493093	EC Avg	0.334256
Enformer Celltyping	Neutrophil	h3k4me1	Distal Enhancer	chr9	0.503373	EC Avg	0.332654
Enformer Celltyping	Neutrophil	h3k4me1	Distal Enhancer	chr10	0.508614	EC Avg	0.358752
Enformer Celltyping	Neutrophil	h3k4me1	Distal Enhancer	chr11	0.505112	EC Avg	0.356145
Enformer Celltyping	Neutrophil	h3k4me1	Distal Enhancer	chr12	0.482029	EC Avg	0.370519
Enformer Celltyping	Neutrophil	h3k4me1	Distal Enhancer	chr13	0.41465	EC Avg	0.274313
Enformer Celltyping	Neutrophil	h3k4me1	Distal Enhancer	chr14	0.519183	EC Avg	0.359145
Enformer Celltyping	Neutrophil	h3k4me1	Distal Enhancer	chr15	0.526831	EC Avg	0.377494
Enformer Celltyping	Neutrophil	h3k4me1	Distal Enhancer	chr16	0.522629	EC Avg	0.357325
Enformer Celltyping	Neutrophil	h3k4me1	Distal Enhancer	chr17	0.478635	EC Avg	0.35601
Enformer Celltyping	Neutrophil	h3k4me1	Distal Enhancer	chr18	0.461625	EC Avg	0.31442
Enformer Celltyping	Neutrophil	h3k4me1	Distal Enhancer	chr19	0.50205	EC Avg	0.400556
Enformer Celltyping	Neutrophil	h3k4me1	Distal Enhancer	chr20	0.521483	EC Avg	0.312729
Enformer Celltyping	Neutrophil	h3k4me1	Distal Enhancer	chr21	0.489061	EC Avg	0.315392
Enformer Celltyping	Neutrophil	h3k4me1	Distal Enhancer	chr22	0.547868	EC Avg	0.37628
Enformer Celltyping	Neutrophil	h3k27ac	Promoter	chr1	0.722137	EC Avg	0.636192
Enformer Celltyping	Neutrophil	h3k27ac	Promoter	chr2	0.747045	EC Avg	0.685746
Enformer Celltyping	Neutrophil	h3k27ac	Promoter	chr3	0.721698	EC Avg	0.650409
Enformer Celltyping	Neutrophil	h3k27ac	Promoter	chr4	0.74257	EC Avg	0.673565
Enformer Celltyping	Neutrophil	h3k27ac	Promoter	chr5	0.762855	EC Avg	0.689925
Enformer Celltyping	Neutrophil	h3k27ac	Promoter	chr6	0.742918	EC Avg	0.672235
Enformer Celltyping	Neutrophil	h3k27ac	Promoter	chr7	0.714029	EC Avg	0.639062
Enformer Celltyping	Neutrophil	h3k27ac	Promoter	chr8	0.730286	EC Avg	0.63579
Enformer Celltyping	Neutrophil	h3k27ac	Promoter	chr9	0.690588	EC Avg	0.644409
Enformer Celltyping	Neutrophil	h3k27ac	Promoter	chr10	0.735413	EC Avg	0.667966
Enformer Celltyping	Neutrophil	h3k27ac	Promoter	chr11	0.720182	EC Avg	0.647993
Enformer Celltyping	Neutrophil	h3k27ac	Promoter	chr12	0.743338	EC Avg	0.633377
Enformer Celltyping	Neutrophil	h3k27ac	Promoter	chr13	0.767205	EC Avg	0.696242
Enformer Celltyping	Neutrophil	h3k27ac	Promoter	chr14	0.762455	EC Avg	0.702452
Enformer Celltyping	Neutrophil	h3k27ac	Promoter	chr15	0.744871	EC Avg	0.659001
Enformer Celltyping	Neutrophil	h3k27ac	Promoter	chr16	0.720473	EC Avg	0.646573
Enformer Celltyping	Neutrophil	h3k27ac	Promoter	chr17	0.708981	EC Avg	0.55158
Enformer Celltyping	Neutrophil	h3k27ac	Promoter	chr18	0.763953	EC Avg	0.656066
Enformer Celltyping	Neutrophil	h3k27ac	Promoter	chr19	0.635654	EC Avg	0.572836
Enformer Celltyping	Neutrophil	h3k27ac	Promoter	chr20	0.727912	EC Avg	0.649713
Enformer Celltyping	Neutrophil	h3k27ac	Promoter	chr21	0.70652	EC Avg	0.623617
Enformer Celltyping	Neutrophil	h3k27ac	Promoter	chr22	0.745733	EC Avg	0.660911
Enformer Celltyping	Neutrophil	h3k4me3	Promoter	chr1	0.793153	EC Avg	0.770954
Enformer Celltyping	Neutrophil	h3k4me3	Promoter	chr2	0.836472	EC Avg	0.797385
Enformer Celltyping	Neutrophil	h3k4me3	Promoter	chr3	0.823886	EC Avg	0.795164
Enformer Celltyping	Neutrophil	h3k4me3	Promoter	chr4	0.82307	EC Avg	0.781007
Enformer Celltyping	Neutrophil	h3k4me3	Promoter	chr5	0.825627	EC Avg	0.779054
Enformer Celltyping	Neutrophil	h3k4me3	Promoter	chr6	0.816318	EC Avg	0.787737
Enformer Celltyping	Neutrophil	h3k4me3	Promoter	chr7	0.796675	EC Avg	0.770416
Enformer Celltyping	Neutrophil	h3k4me3	Promoter	chr8	0.815021	EC Avg	0.784165
Enformer Celltyping	Neutrophil	h3k4me3	Promoter	chr9	0.798129	EC Avg	0.782087
Enformer Celltyping	Neutrophil	h3k4me3	Promoter	chr10	0.82174	EC Avg	0.790096
Enformer Celltyping	Neutrophil	h3k4me3	Promoter	chr11	0.817814	EC Avg	0.781717
Enformer Celltyping	Neutrophil	h3k4me3	Promoter	chr12	0.815635	EC Avg	0.786072
Enformer Celltyping	Neutrophil	h3k4me3	Promoter	chr13	0.863414	EC Avg	0.827895
Enformer Celltyping	Neutrophil	h3k4me3	Promoter	chr14	0.829557	EC Avg	0.793061
Enformer Celltyping	Neutrophil	h3k4me3	Promoter	chr15	0.824441	EC Avg	0.785878
Enformer Celltyping	Neutrophil	h3k4me3	Promoter	chr16	0.801944	EC Avg	0.777442
Enformer Celltyping	Neutrophil	h3k4me3	Promoter	chr17	0.805563	EC Avg	0.79141
Enformer Celltyping	Neutrophil	h3k4me3	Promoter	chr18	0.834812	EC Avg	0.759391
Enformer Celltyping	Neutrophil	h3k4me3	Promoter	chr19	0.755714	EC Avg	0.728059
Enformer Celltyping	Neutrophil	h3k4me3	Promoter	chr20	0.808607	EC Avg	0.759663
Enformer Celltyping	Neutrophil	h3k4me3	Promoter	chr21	0.811884	EC Avg	0.769272
Enformer Celltyping	Neutrophil	h3k4me3	Promoter	chr22	0.817594	EC Avg	0.786425
Enformer Celltyping	T-Cell	h3k27ac	Proximal Enhancer	chr1	0.784913	EC Avg	0.732659
Enformer Celltyping	T-Cell	h3k27ac	Proximal Enhancer	chr2	0.809459	EC Avg	0.73319
Enformer Celltyping	T-Cell	h3k27ac	Proximal Enhancer	chr3	0.798486	EC Avg	0.722949
Enformer Celltyping	T-Cell	h3k27ac	Proximal Enhancer	chr4	0.81361	EC Avg	0.756513
Enformer Celltyping	T-Cell	h3k27ac	Proximal Enhancer	chr5	0.807845	EC Avg	0.74068
Enformer Celltyping	T-Cell	h3k27ac	Proximal Enhancer	chr6	0.810941	EC Avg	0.755849
Enformer Celltyping	T-Cell	h3k27ac	Proximal Enhancer	chr7	0.77494	EC Avg	0.704713
Enformer Celltyping	T-Cell	h3k27ac	Proximal Enhancer	chr8	0.752621	EC Avg	0.707327
Enformer Celltyping	T-Cell	h3k27ac	Proximal Enhancer	chr9	0.776435	EC Avg	0.713473
Enformer Celltyping	T-Cell	h3k27ac	Proximal Enhancer	chr10	0.790056	EC Avg	0.746665
Enformer Celltyping	T-Cell	h3k27ac	Proximal Enhancer	chr11	0.777508	EC Avg	0.72779
Enformer Celltyping	T-Cell	h3k27ac	Proximal Enhancer	chr12	0.798982	EC Avg	0.736501
Enformer Celltyping	T-Cell	h3k27ac	Proximal Enhancer	chr13	0.843706	EC Avg	0.744117
Enformer Celltyping	T-Cell	h3k27ac	Proximal Enhancer	chr14	0.801084	EC Avg	0.733285
Enformer Celltyping	T-Cell	h3k27ac	Proximal Enhancer	chr15	0.776122	EC Avg	0.748811
Enformer Celltyping	T-Cell	h3k27ac	Proximal Enhancer	chr16	0.791222	EC Avg	0.730643
Enformer Celltyping	T-Cell	h3k27ac	Proximal Enhancer	chr17	0.75684	EC Avg	0.72543
Enformer Celltyping	T-Cell	h3k27ac	Proximal Enhancer	chr18	0.826618	EC Avg	0.708398
Enformer Celltyping	T-Cell	h3k27ac	Proximal Enhancer	chr19	0.745673	EC Avg	0.755391
Enformer Celltyping	T-Cell	h3k27ac	Proximal Enhancer	chr20	0.771373	EC Avg	0.703378
Enformer Celltyping	T-Cell	h3k27ac	Proximal Enhancer	chr21	0.759255	EC Avg	0.65968
Enformer Celltyping	T-Cell	h3k27ac	Proximal Enhancer	chr22	0.772585	EC Avg	0.708394
Enformer Celltyping	T-Cell	h3k4me1	Proximal Enhancer	chr1	0.6053	EC Avg	0.607187
Enformer Celltyping	T-Cell	h3k4me1	Proximal Enhancer	chr2	0.575018	EC Avg	0.597353
Enformer Celltyping	T-Cell	h3k4me1	Proximal Enhancer	chr3	0.592466	EC Avg	0.59324
Enformer Celltyping	T-Cell	h3k4me1	Proximal Enhancer	chr4	0.573985	EC Avg	0.620007
Enformer Celltyping	T-Cell	h3k4me1	Proximal Enhancer	chr5	0.582087	EC Avg	0.598339
Enformer Celltyping	T-Cell	h3k4me1	Proximal Enhancer	chr6	0.588264	EC Avg	0.613895
Enformer Celltyping	T-Cell	h3k4me1	Proximal Enhancer	chr7	0.577388	EC Avg	0.619008
Enformer Celltyping	T-Cell	h3k4me1	Proximal Enhancer	chr8	0.554151	EC Avg	0.634989
Enformer Celltyping	T-Cell	h3k4me1	Proximal Enhancer	chr9	0.621055	EC Avg	0.631589
Enformer Celltyping	T-Cell	h3k4me1	Proximal Enhancer	chr10	0.570735	EC Avg	0.615026
Enformer Celltyping	T-Cell	h3k4me1	Proximal Enhancer	chr11	0.591754	EC Avg	0.621871
Enformer Celltyping	T-Cell	h3k4me1	Proximal Enhancer	chr12	0.586807	EC Avg	0.612303
Enformer Celltyping	T-Cell	h3k4me1	Proximal Enhancer	chr13	0.611215	EC Avg	0.607871
Enformer Celltyping	T-Cell	h3k4me1	Proximal Enhancer	chr14	0.588851	EC Avg	0.557684
Enformer Celltyping	T-Cell	h3k4me1	Proximal Enhancer	chr15	0.592639	EC Avg	0.631263
Enformer Celltyping	T-Cell	h3k4me1	Proximal Enhancer	chr16	0.63479	EC Avg	0.637091
Enformer Celltyping	T-Cell	h3k4me1	Proximal Enhancer	chr17	0.567065	EC Avg	0.616822
Enformer Celltyping	T-Cell	h3k4me1	Proximal Enhancer	chr18	0.621501	EC Avg	0.58374
Enformer Celltyping	T-Cell	h3k4me1	Proximal Enhancer	chr19	0.588837	EC Avg	0.654706
Enformer Celltyping	T-Cell	h3k4me1	Proximal Enhancer	chr20	0.602696	EC Avg	0.611368
Enformer Celltyping	T-Cell	h3k4me1	Proximal Enhancer	chr21	0.581828	EC Avg	0.573053
Enformer Celltyping	T-Cell	h3k4me1	Proximal Enhancer	chr22	0.632228	EC Avg	0.619446
Enformer Celltyping	T-Cell	h3k27ac	Distal Enhancer	chr1	0.57242	EC Avg	0.431897
Enformer Celltyping	T-Cell	h3k27ac	Distal Enhancer	chr2	0.542551	EC Avg	0.346401
Enformer Celltyping	T-Cell	h3k27ac	Distal Enhancer	chr3	0.496446	EC Avg	0.363093
Enformer Celltyping	T-Cell	h3k27ac	Distal Enhancer	chr4	0.456326	EC Avg	0.318882
Enformer Celltyping	T-Cell	h3k27ac	Distal Enhancer	chr5	0.520168	EC Avg	0.356972
Enformer Celltyping	T-Cell	h3k27ac	Distal Enhancer	chr6	0.527708	EC Avg	0.389063
Enformer Celltyping	T-Cell	h3k27ac	Distal Enhancer	chr7	0.490501	EC Avg	0.354301
Enformer Celltyping	T-Cell	h3k27ac	Distal Enhancer	chr8	0.479946	EC Avg	0.359534
Enformer Celltyping	T-Cell	h3k27ac	Distal Enhancer	chr9	0.520054	EC Avg	0.403912
Enformer Celltyping	T-Cell	h3k27ac	Distal Enhancer	chr10	0.539322	EC Avg	0.424108
Enformer Celltyping	T-Cell	h3k27ac	Distal Enhancer	chr11	0.554078	EC Avg	0.442375
Enformer Celltyping	T-Cell	h3k27ac	Distal Enhancer	chr12	0.527182	EC Avg	0.417089
Enformer Celltyping	T-Cell	h3k27ac	Distal Enhancer	chr13	0.545675	EC Avg	0.340034
Enformer Celltyping	T-Cell	h3k27ac	Distal Enhancer	chr14	0.581537	EC Avg	0.366576
Enformer Celltyping	T-Cell	h3k27ac	Distal Enhancer	chr15	0.487151	EC Avg	0.401297
Enformer Celltyping	T-Cell	h3k27ac	Distal Enhancer	chr16	0.544393	EC Avg	0.418881
Enformer Celltyping	T-Cell	h3k27ac	Distal Enhancer	chr17	0.546974	EC Avg	0.440544
Enformer Celltyping	T-Cell	h3k27ac	Distal Enhancer	chr18	0.53909	EC Avg	0.378866
Enformer Celltyping	T-Cell	h3k27ac	Distal Enhancer	chr19	0.626436	EC Avg	0.556038
Enformer Celltyping	T-Cell	h3k27ac	Distal Enhancer	chr20	0.51723	EC Avg	0.365429
Enformer Celltyping	T-Cell	h3k27ac	Distal Enhancer	chr21	0.522703	EC Avg	0.332142
Enformer Celltyping	T-Cell	h3k27ac	Distal Enhancer	chr22	0.596939	EC Avg	0.407592
Enformer Celltyping	T-Cell	h3k4me1	Distal Enhancer	chr1	0.578156	EC Avg	0.454392
Enformer Celltyping	T-Cell	h3k4me1	Distal Enhancer	chr2	0.548055	EC Avg	0.396907
Enformer Celltyping	T-Cell	h3k4me1	Distal Enhancer	chr3	0.534396	EC Avg	0.424662
Enformer Celltyping	T-Cell	h3k4me1	Distal Enhancer	chr4	0.511829	EC Avg	0.431539
Enformer Celltyping	T-Cell	h3k4me1	Distal Enhancer	chr5	0.537043	EC Avg	0.402908
Enformer Celltyping	T-Cell	h3k4me1	Distal Enhancer	chr6	0.549295	EC Avg	0.428484
Enformer Celltyping	T-Cell	h3k4me1	Distal Enhancer	chr7	0.50774	EC Avg	0.417099
Enformer Celltyping	T-Cell	h3k4me1	Distal Enhancer	chr8	0.53136	EC Avg	0.459272
Enformer Celltyping	T-Cell	h3k4me1	Distal Enhancer	chr9	0.529624	EC Avg	0.441197
Enformer Celltyping	T-Cell	h3k4me1	Distal Enhancer	chr10	0.558378	EC Avg	0.469734
Enformer Celltyping	T-Cell	h3k4me1	Distal Enhancer	chr11	0.54709	EC Avg	0.455044
Enformer Celltyping	T-Cell	h3k4me1	Distal Enhancer	chr12	0.534347	EC Avg	0.474042
Enformer Celltyping	T-Cell	h3k4me1	Distal Enhancer	chr13	0.558703	EC Avg	0.436901
Enformer Celltyping	T-Cell	h3k4me1	Distal Enhancer	chr14	0.575696	EC Avg	0.39934
Enformer Celltyping	T-Cell	h3k4me1	Distal Enhancer	chr15	0.536459	EC Avg	0.473454
Enformer Celltyping	T-Cell	h3k4me1	Distal Enhancer	chr16	0.566181	EC Avg	0.468273
Enformer Celltyping	T-Cell	h3k4me1	Distal Enhancer	chr17	0.538458	EC Avg	0.467169
Enformer Celltyping	T-Cell	h3k4me1	Distal Enhancer	chr18	0.541584	EC Avg	0.427781
Enformer Celltyping	T-Cell	h3k4me1	Distal Enhancer	chr19	0.567983	EC Avg	0.539998
Enformer Celltyping	T-Cell	h3k4me1	Distal Enhancer	chr20	0.533078	EC Avg	0.415907
Enformer Celltyping	T-Cell	h3k4me1	Distal Enhancer	chr21	0.547908	EC Avg	0.406423
Enformer Celltyping	T-Cell	h3k4me1	Distal Enhancer	chr22	0.582957	EC Avg	0.45403
Enformer Celltyping	T-Cell	h3k27ac	Promoter	chr1	0.795183	EC Avg	0.775671
Enformer Celltyping	T-Cell	h3k27ac	Promoter	chr2	0.831603	EC Avg	0.790121
Enformer Celltyping	T-Cell	h3k27ac	Promoter	chr3	0.810806	EC Avg	0.765957
Enformer Celltyping	T-Cell	h3k27ac	Promoter	chr4	0.830937	EC Avg	0.796727
Enformer Celltyping	T-Cell	h3k27ac	Promoter	chr5	0.829851	EC Avg	0.798931
Enformer Celltyping	T-Cell	h3k27ac	Promoter	chr6	0.825161	EC Avg	0.794761
Enformer Celltyping	T-Cell	h3k27ac	Promoter	chr7	0.782808	EC Avg	0.748704
Enformer Celltyping	T-Cell	h3k27ac	Promoter	chr8	0.798778	EC Avg	0.781358
Enformer Celltyping	T-Cell	h3k27ac	Promoter	chr9	0.791484	EC Avg	0.771257
Enformer Celltyping	T-Cell	h3k27ac	Promoter	chr10	0.797783	EC Avg	0.788811
Enformer Celltyping	T-Cell	h3k27ac	Promoter	chr11	0.809099	EC Avg	0.783804
Enformer Celltyping	T-Cell	h3k27ac	Promoter	chr12	0.817292	EC Avg	0.769091
Enformer Celltyping	T-Cell	h3k27ac	Promoter	chr13	0.865013	EC Avg	0.817162
Enformer Celltyping	T-Cell	h3k27ac	Promoter	chr14	0.815042	EC Avg	0.774342
Enformer Celltyping	T-Cell	h3k27ac	Promoter	chr15	0.776981	EC Avg	0.802172
Enformer Celltyping	T-Cell	h3k27ac	Promoter	chr16	0.803286	EC Avg	0.786239
Enformer Celltyping	T-Cell	h3k27ac	Promoter	chr17	0.770078	EC Avg	0.655661
Enformer Celltyping	T-Cell	h3k27ac	Promoter	chr18	0.844716	EC Avg	0.763368
Enformer Celltyping	T-Cell	h3k27ac	Promoter	chr19	0.759694	EC Avg	0.775486
Enformer Celltyping	T-Cell	h3k27ac	Promoter	chr20	0.785949	EC Avg	0.756485
Enformer Celltyping	T-Cell	h3k27ac	Promoter	chr21	0.808984	EC Avg	0.742944
Enformer Celltyping	T-Cell	h3k27ac	Promoter	chr22	0.808636	EC Avg	0.78133
Enformer Celltyping	T-Cell	h3k4me3	Promoter	chr1	0.791435	EC Avg	0.767518
Enformer Celltyping	T-Cell	h3k4me3	Promoter	chr2	0.822475	EC Avg	0.771725
Enformer Celltyping	T-Cell	h3k4me3	Promoter	chr3	0.817611	EC Avg	0.76876
Enformer Celltyping	T-Cell	h3k4me3	Promoter	chr4	0.828271	EC Avg	0.764241
Enformer Celltyping	T-Cell	h3k4me3	Promoter	chr5	0.81863	EC Avg	0.769539
Enformer Celltyping	T-Cell	h3k4me3	Promoter	chr6	0.814689	EC Avg	0.779535
Enformer Celltyping	T-Cell	h3k4me3	Promoter	chr7	0.785092	EC Avg	0.751285
Enformer Celltyping	T-Cell	h3k4me3	Promoter	chr8	0.801173	EC Avg	0.773953
Enformer Celltyping	T-Cell	h3k4me3	Promoter	chr9	0.802619	EC Avg	0.771012
Enformer Celltyping	T-Cell	h3k4me3	Promoter	chr10	0.802914	EC Avg	0.767581
Enformer Celltyping	T-Cell	h3k4me3	Promoter	chr11	0.822352	EC Avg	0.791508
Enformer Celltyping	T-Cell	h3k4me3	Promoter	chr12	0.823022	EC Avg	0.782401
Enformer Celltyping	T-Cell	h3k4me3	Promoter	chr13	0.835705	EC Avg	0.779797
Enformer Celltyping	T-Cell	h3k4me3	Promoter	chr14	0.782934	EC Avg	0.736876
Enformer Celltyping	T-Cell	h3k4me3	Promoter	chr15	0.806965	EC Avg	0.78343
Enformer Celltyping	T-Cell	h3k4me3	Promoter	chr16	0.811161	EC Avg	0.78822
Enformer Celltyping	T-Cell	h3k4me3	Promoter	chr17	0.801006	EC Avg	0.792268
Enformer Celltyping	T-Cell	h3k4me3	Promoter	chr18	0.825026	EC Avg	0.718194
Enformer Celltyping	T-Cell	h3k4me3	Promoter	chr19	0.787	EC Avg	0.780215
Enformer Celltyping	T-Cell	h3k4me3	Promoter	chr20	0.787193	EC Avg	0.732811
Enformer Celltyping	T-Cell	h3k4me3	Promoter	chr21	0.819262	EC Avg	0.767233
Enformer Celltyping	T-Cell	h3k4me3	Promoter	chr22	0.803245	EC Avg	0.787533
Figure 4 (b) bottom
model_x	cell	hist_mark	reg	chr	PearsonR_x	model_y	PearsonR_y
Enformer Celltyping	Monocyte	h3k27ac	Proximal Enhancer	chr1	0.6760365330479482	Average	0.6548423451114509
Enformer Celltyping	Monocyte	h3k27ac	Proximal Enhancer	chr2	0.6907733592987978	Average	0.6791687633300625
Enformer Celltyping	Monocyte	h3k27ac	Proximal Enhancer	chr3	0.6851311750965609	Average	0.6641213990729711
Enformer Celltyping	Monocyte	h3k27ac	Proximal Enhancer	chr4	0.7227144232688497	Average	0.6960088615856338
Enformer Celltyping	Monocyte	h3k27ac	Proximal Enhancer	chr5	0.7146702325749638	Average	0.6843833138092447
Enformer Celltyping	Monocyte	h3k27ac	Proximal Enhancer	chr6	0.6944015706736892	Average	0.6834642644296145
Enformer Celltyping	Monocyte	h3k27ac	Proximal Enhancer	chr7	0.6727767945087927	Average	0.6523607638970986
Enformer Celltyping	Monocyte	h3k27ac	Proximal Enhancer	chr8	0.6685777344242098	Average	0.6526399326006319
Enformer Celltyping	Monocyte	h3k27ac	Proximal Enhancer	chr9	0.6563045758280127	Average	0.6443735150817654
Enformer Celltyping	Monocyte	h3k27ac	Proximal Enhancer	chr10	0.711241	Average	0.6840379291829511
Enformer Celltyping	Monocyte	h3k27ac	Proximal Enhancer	chr11	0.6559863451909786	Average	0.6352461411887051
Enformer Celltyping	Monocyte	h3k27ac	Proximal Enhancer	chr12	0.709585	Average	0.6526581247996078
Enformer Celltyping	Monocyte	h3k27ac	Proximal Enhancer	chr13	0.6866430336510372	Average	0.6765866313388776
Enformer Celltyping	Monocyte	h3k27ac	Proximal Enhancer	chr14	0.6722266647847868	Average	0.6969074300136291
Enformer Celltyping	Monocyte	h3k27ac	Proximal Enhancer	chr15	0.67782	Average	0.6775188636732427
Enformer Celltyping	Monocyte	h3k27ac	Proximal Enhancer	chr16	0.6414398493297413	Average	0.6142288385087622
Enformer Celltyping	Monocyte	h3k27ac	Proximal Enhancer	chr17	0.6494790450678672	Average	0.6395376510147053
Enformer Celltyping	Monocyte	h3k27ac	Proximal Enhancer	chr18	0.6814534459451117	Average	0.650351
Enformer Celltyping	Monocyte	h3k27ac	Proximal Enhancer	chr19	0.6065786324683776	Average	0.6778138125774039
Enformer Celltyping	Monocyte	h3k27ac	Proximal Enhancer	chr20	0.6362980908376505	Average	0.641863
Enformer Celltyping	Monocyte	h3k27ac	Proximal Enhancer	chr21	0.5603297376473315	Average	0.608439
Enformer Celltyping	Monocyte	h3k27ac	Proximal Enhancer	chr22	0.6330948623672059	Average	0.640341
Enformer Celltyping	Monocyte	h3k4me1	Proximal Enhancer	chr1	0.4838868748327518	Average	0.5708588970735073
Enformer Celltyping	Monocyte	h3k4me1	Proximal Enhancer	chr2	0.4964827161364686	Average	0.5802496992222504
Enformer Celltyping	Monocyte	h3k4me1	Proximal Enhancer	chr3	0.5259366839596888	Average	0.5816592142537792
Enformer Celltyping	Monocyte	h3k4me1	Proximal Enhancer	chr4	0.5171881160609038	Average	0.5870296943035352
Enformer Celltyping	Monocyte	h3k4me1	Proximal Enhancer	chr5	0.4885255508236515	Average	0.5598978239317719
Enformer Celltyping	Monocyte	h3k4me1	Proximal Enhancer	chr6	0.5107849400536852	Average	0.5867586268275158
Enformer Celltyping	Monocyte	h3k4me1	Proximal Enhancer	chr7	0.5014044731779012	Average	0.5884770828484459
Enformer Celltyping	Monocyte	h3k4me1	Proximal Enhancer	chr8	0.5115328953338188	Average	0.6076237950443216
Enformer Celltyping	Monocyte	h3k4me1	Proximal Enhancer	chr9	0.504579	Average	0.6063251026840673
Enformer Celltyping	Monocyte	h3k4me1	Proximal Enhancer	chr10	0.496381	Average	0.5910824729455553
Enformer Celltyping	Monocyte	h3k4me1	Proximal Enhancer	chr11	0.5003642339273172	Average	0.5928363950921112
Enformer Celltyping	Monocyte	h3k4me1	Proximal Enhancer	chr12	0.5312378160314903	Average	0.5935220400358113
Enformer Celltyping	Monocyte	h3k4me1	Proximal Enhancer	chr13	0.4605736013652283	Average	0.5458982118984352
Enformer Celltyping	Monocyte	h3k4me1	Proximal Enhancer	chr14	0.4972755190327963	Average	0.5997637619430307
Enformer Celltyping	Monocyte	h3k4me1	Proximal Enhancer	chr15	0.507585	Average	0.5905893005497644
Enformer Celltyping	Monocyte	h3k4me1	Proximal Enhancer	chr16	0.5271819217463927	Average	0.5956524798564908
Enformer Celltyping	Monocyte	h3k4me1	Proximal Enhancer	chr17	0.4778716877690763	Average	0.6010829637193809
Enformer Celltyping	Monocyte	h3k4me1	Proximal Enhancer	chr18	0.5069040043830891	Average	0.5732114583245986
Enformer Celltyping	Monocyte	h3k4me1	Proximal Enhancer	chr19	0.4962793013387883	Average	0.6168834741897783
Enformer Celltyping	Monocyte	h3k4me1	Proximal Enhancer	chr20	0.5091083741466103	Average	0.5951744192945732
Enformer Celltyping	Monocyte	h3k4me1	Proximal Enhancer	chr21	0.4515572364755159	Average	0.5543277513496905
Enformer Celltyping	Monocyte	h3k4me1	Proximal Enhancer	chr22	0.5224140188682352	Average	0.5889644283305046
Enformer Celltyping	Monocyte	h3k27ac	Distal Enhancer	chr1	0.4639611158706072	Average	0.3715323234938261
Enformer Celltyping	Monocyte	h3k27ac	Distal Enhancer	chr2	0.4922921263655496	Average	0.3603791444409819
Enformer Celltyping	Monocyte	h3k27ac	Distal Enhancer	chr3	0.4863875646499606	Average	0.3484979692518607
Enformer Celltyping	Monocyte	h3k27ac	Distal Enhancer	chr4	0.5029281783041805	Average	0.3402414504994512
Enformer Celltyping	Monocyte	h3k27ac	Distal Enhancer	chr5	0.4770788771614779	Average	0.3242422610518368
Enformer Celltyping	Monocyte	h3k27ac	Distal Enhancer	chr6	0.4916264350485464	Average	0.3532370780872724
Enformer Celltyping	Monocyte	h3k27ac	Distal Enhancer	chr7	0.4765538097864039	Average	0.3567441641019196
Enformer Celltyping	Monocyte	h3k27ac	Distal Enhancer	chr8	0.4928939664145949	Average	0.3644232916001505
Enformer Celltyping	Monocyte	h3k27ac	Distal Enhancer	chr9	0.4563829235356389	Average	0.3335472925487638
Enformer Celltyping	Monocyte	h3k27ac	Distal Enhancer	chr10	0.4831737593585075	Average	0.3819514022472585
Enformer Celltyping	Monocyte	h3k27ac	Distal Enhancer	chr11	0.4447528790179004	Average	0.3524093306008068
Enformer Celltyping	Monocyte	h3k27ac	Distal Enhancer	chr12	0.5204002378075936	Average	0.3982972029367532
Enformer Celltyping	Monocyte	h3k27ac	Distal Enhancer	chr13	0.4591345407197011	Average	0.312322
Enformer Celltyping	Monocyte	h3k27ac	Distal Enhancer	chr14	0.4923255468877516	Average	0.3932819459291207
Enformer Celltyping	Monocyte	h3k27ac	Distal Enhancer	chr15	0.4972135552474386	Average	0.403329
Enformer Celltyping	Monocyte	h3k27ac	Distal Enhancer	chr16	0.4294133651972243	Average	0.3541101507930921
Enformer Celltyping	Monocyte	h3k27ac	Distal Enhancer	chr17	0.4159144078611939	Average	0.3659698195482471
Enformer Celltyping	Monocyte	h3k27ac	Distal Enhancer	chr18	0.4950594658472445	Average	0.3650599142113109
Enformer Celltyping	Monocyte	h3k27ac	Distal Enhancer	chr19	0.4713029389049976	Average	0.4783311736171222
Enformer Celltyping	Monocyte	h3k27ac	Distal Enhancer	chr20	0.4510921019501669	Average	0.3717592781402076
Enformer Celltyping	Monocyte	h3k27ac	Distal Enhancer	chr21	0.4169654383594762	Average	0.3442492838540117
Enformer Celltyping	Monocyte	h3k27ac	Distal Enhancer	chr22	0.3774217709038199	Average	0.3635882345305142
Enformer Celltyping	Monocyte	h3k4me1	Distal Enhancer	chr1	0.4667678107932806	Average	0.4228602982294702
Enformer Celltyping	Monocyte	h3k4me1	Distal Enhancer	chr2	0.5050742684108448	Average	0.420714
Enformer Celltyping	Monocyte	h3k4me1	Distal Enhancer	chr3	0.5081511532935776	Average	0.4115633865863914
Enformer Celltyping	Monocyte	h3k4me1	Distal Enhancer	chr4	0.5195122838895058	Average	0.4071060872716402
Enformer Celltyping	Monocyte	h3k4me1	Distal Enhancer	chr5	0.5103968662591756	Average	0.3993321331832481
Enformer Celltyping	Monocyte	h3k4me1	Distal Enhancer	chr6	0.5099498189846068	Average	0.4136865067010398
Enformer Celltyping	Monocyte	h3k4me1	Distal Enhancer	chr7	0.4883921479548352	Average	0.4098262575175354
Enformer Celltyping	Monocyte	h3k4me1	Distal Enhancer	chr8	0.5239223598639755	Average	0.4368730088108324
Enformer Celltyping	Monocyte	h3k4me1	Distal Enhancer	chr9	0.4777625995179314	Average	0.419277
Enformer Celltyping	Monocyte	h3k4me1	Distal Enhancer	chr10	0.4835537493446175	Average	0.4364161410572243
Enformer Celltyping	Monocyte	h3k4me1	Distal Enhancer	chr11	0.4616327360523152	Average	0.4372900345589177
Enformer Celltyping	Monocyte	h3k4me1	Distal Enhancer	chr12	0.5442331863446664	Average	0.4816088562175033
Enformer Celltyping	Monocyte	h3k4me1	Distal Enhancer	chr13	0.472616	Average	0.3760095831428637
Enformer Celltyping	Monocyte	h3k4me1	Distal Enhancer	chr14	0.494463	Average	0.4555973716909652
Enformer Celltyping	Monocyte	h3k4me1	Distal Enhancer	chr15	0.511414	Average	0.4618777439684312
Enformer Celltyping	Monocyte	h3k4me1	Distal Enhancer	chr16	0.4491541215695493	Average	0.4288667865646682
Enformer Celltyping	Monocyte	h3k4me1	Distal Enhancer	chr17	0.4161707309881097	Average	0.4313505284431663
Enformer Celltyping	Monocyte	h3k4me1	Distal Enhancer	chr18	0.5055760576007586	Average	0.4370258918567192
Enformer Celltyping	Monocyte	h3k4me1	Distal Enhancer	chr19	0.4332963124381432	Average	0.4684870695003439
Enformer Celltyping	Monocyte	h3k4me1	Distal Enhancer	chr20	0.4441004405950872	Average	0.401718
Enformer Celltyping	Monocyte	h3k4me1	Distal Enhancer	chr21	0.4310167396548119	Average	0.4046114705332653
Enformer Celltyping	Monocyte	h3k4me1	Distal Enhancer	chr22	0.4065995798285597	Average	0.4219183700473666
Enformer Celltyping	Monocyte	h3k27ac	Promoter	chr1	0.727387	Average	0.7363979781244618
Enformer Celltyping	Monocyte	h3k27ac	Promoter	chr2	0.7554498697562279	Average	0.7715895623890049
Enformer Celltyping	Monocyte	h3k27ac	Promoter	chr3	0.7483357168043554	Average	0.7421556252794345
Enformer Celltyping	Monocyte	h3k27ac	Promoter	chr4	0.7926727092502887	Average	0.7856583158099454
Enformer Celltyping	Monocyte	h3k27ac	Promoter	chr5	0.7732087801393648	Average	0.7658067593051583
Enformer Celltyping	Monocyte	h3k27ac	Promoter	chr6	0.7519114496986558	Average	0.7506905334688299
Enformer Celltyping	Monocyte	h3k27ac	Promoter	chr7	0.7373369512257598	Average	0.7389099558449103
Enformer Celltyping	Monocyte	h3k27ac	Promoter	chr8	0.7293824855176775	Average	0.7383358479033965
Enformer Celltyping	Monocyte	h3k27ac	Promoter	chr9	0.7378553722070904	Average	0.7571173656501363
Enformer Celltyping	Monocyte	h3k27ac	Promoter	chr10	0.7777932198282105	Average	0.7804026415800689
Enformer Celltyping	Monocyte	h3k27ac	Promoter	chr11	0.7381198364282914	Average	0.739662
Enformer Celltyping	Monocyte	h3k27ac	Promoter	chr12	0.7486144191752964	Average	0.7154758296763636
Enformer Celltyping	Monocyte	h3k27ac	Promoter	chr13	0.7726596116811077	Average	0.7915024409037346
Enformer Celltyping	Monocyte	h3k27ac	Promoter	chr14	0.7293788560494937	Average	0.7676310247076218
Enformer Celltyping	Monocyte	h3k27ac	Promoter	chr15	0.7611169577575388	Average	0.7586287773758876
Enformer Celltyping	Monocyte	h3k27ac	Promoter	chr16	0.7226013784691818	Average	0.7250672940935559
Enformer Celltyping	Monocyte	h3k27ac	Promoter	chr17	0.7224631517804464	Average	0.7300768545468341
Enformer Celltyping	Monocyte	h3k27ac	Promoter	chr18	0.7731420762111173	Average	0.7553728834366258
Enformer Celltyping	Monocyte	h3k27ac	Promoter	chr19	0.6428188540737793	Average	0.7395161706913571
Enformer Celltyping	Monocyte	h3k27ac	Promoter	chr20	0.7340693991129473	Average	0.7476192169432906
Enformer Celltyping	Monocyte	h3k27ac	Promoter	chr21	0.7135450669282936	Average	0.7264393342540837
Enformer Celltyping	Monocyte	h3k27ac	Promoter	chr22	0.7159462593401275	Average	0.7512798312907031
Enformer Celltyping	Monocyte	h3k4me3	Promoter	chr1	0.8291611220322007	Average	0.8607437771432912
Enformer Celltyping	Monocyte	h3k4me3	Promoter	chr2	0.8483985098620387	Average	0.8703216196665945
Enformer Celltyping	Monocyte	h3k4me3	Promoter	chr3	0.8481554047635467	Average	0.8664247897156673
Enformer Celltyping	Monocyte	h3k4me3	Promoter	chr4	0.8534796749970309	Average	0.8573418262676432
Enformer Celltyping	Monocyte	h3k4me3	Promoter	chr5	0.8490700684368351	Average	0.847846
Enformer Celltyping	Monocyte	h3k4me3	Promoter	chr6	0.8382231764794705	Average	0.8550619435386132
Enformer Celltyping	Monocyte	h3k4me3	Promoter	chr7	0.817511	Average	0.8494288571998876
Enformer Celltyping	Monocyte	h3k4me3	Promoter	chr8	0.8485996281515302	Average	0.873411
Enformer Celltyping	Monocyte	h3k4me3	Promoter	chr9	0.8404564058289343	Average	0.8709754988703796
Enformer Celltyping	Monocyte	h3k4me3	Promoter	chr10	0.8460774039400298	Average	0.868791
Enformer Celltyping	Monocyte	h3k4me3	Promoter	chr11	0.8434959514084936	Average	0.858424
Enformer Celltyping	Monocyte	h3k4me3	Promoter	chr12	0.8330324315844043	Average	0.840917
Enformer Celltyping	Monocyte	h3k4me3	Promoter	chr13	0.8760864780133445	Average	0.8736828512159416
Enformer Celltyping	Monocyte	h3k4me3	Promoter	chr14	0.8204158928885091	Average	0.8666429223517145
Enformer Celltyping	Monocyte	h3k4me3	Promoter	chr15	0.8560747847601891	Average	0.8759039032823691
Enformer Celltyping	Monocyte	h3k4me3	Promoter	chr16	0.8213622152601194	Average	0.8488121520294426
Enformer Celltyping	Monocyte	h3k4me3	Promoter	chr17	0.8214981245900064	Average	0.8632849304587071
Enformer Celltyping	Monocyte	h3k4me3	Promoter	chr18	0.8599011266170844	Average	0.8632854444455876
Enformer Celltyping	Monocyte	h3k4me3	Promoter	chr19	0.7742683619100215	Average	0.8366492618463798
Enformer Celltyping	Monocyte	h3k4me3	Promoter	chr20	0.8155268733628231	Average	0.8525955979709483
Enformer Celltyping	Monocyte	h3k4me3	Promoter	chr21	0.8467755775908147	Average	0.8572905449093506
Enformer Celltyping	Monocyte	h3k4me3	Promoter	chr22	0.8338479694565867	Average	0.8650249260026048
Enformer Celltyping	Neutrophil	h3k27ac	Proximal Enhancer	chr1	0.7032721673709942	Average	0.5923145352436333
Enformer Celltyping	Neutrophil	h3k27ac	Proximal Enhancer	chr2	0.6995266215977055	Average	0.6234683075908336
Enformer Celltyping	Neutrophil	h3k27ac	Proximal Enhancer	chr3	0.7157812347098196	Average	0.618655
Enformer Celltyping	Neutrophil	h3k27ac	Proximal Enhancer	chr4	0.6996997169473124	Average	0.6035499728910997
Enformer Celltyping	Neutrophil	h3k27ac	Proximal Enhancer	chr5	0.7207890042892513	Average	0.6241169181507228
Enformer Celltyping	Neutrophil	h3k27ac	Proximal Enhancer	chr6	0.7162132495691738	Average	0.6226507740774481
Enformer Celltyping	Neutrophil	h3k27ac	Proximal Enhancer	chr7	0.6887324401206285	Average	0.5975895607449792
Enformer Celltyping	Neutrophil	h3k27ac	Proximal Enhancer	chr8	0.6844350944651355	Average	0.5555370384794788
Enformer Celltyping	Neutrophil	h3k27ac	Proximal Enhancer	chr9	0.6512259469869103	Average	0.553987
Enformer Celltyping	Neutrophil	h3k27ac	Proximal Enhancer	chr10	0.7068649833136983	Average	0.5954072918439243
Enformer Celltyping	Neutrophil	h3k27ac	Proximal Enhancer	chr11	0.6816381266247489	Average	0.5669748442867314
Enformer Celltyping	Neutrophil	h3k27ac	Proximal Enhancer	chr12	0.707994	Average	0.5869786299482453
Enformer Celltyping	Neutrophil	h3k27ac	Proximal Enhancer	chr13	0.7031868006088633	Average	0.6254097617707561
Enformer Celltyping	Neutrophil	h3k27ac	Proximal Enhancer	chr14	0.7277133721072087	Average	0.6308715253554451
Enformer Celltyping	Neutrophil	h3k27ac	Proximal Enhancer	chr15	0.6976388455926339	Average	0.5833282479986553
Enformer Celltyping	Neutrophil	h3k27ac	Proximal Enhancer	chr16	0.6966337953831064	Average	0.5575157772934749
Enformer Celltyping	Neutrophil	h3k27ac	Proximal Enhancer	chr17	0.6719258756498645	Average	0.569967
Enformer Celltyping	Neutrophil	h3k27ac	Proximal Enhancer	chr18	0.7245277821819902	Average	0.6020109644816491
Enformer Celltyping	Neutrophil	h3k27ac	Proximal Enhancer	chr19	0.6234605875761502	Average	0.579492
Enformer Celltyping	Neutrophil	h3k27ac	Proximal Enhancer	chr20	0.6592737858169584	Average	0.5385969019141738
Enformer Celltyping	Neutrophil	h3k27ac	Proximal Enhancer	chr21	0.6491547465168749	Average	0.5075818377566967
Enformer Celltyping	Neutrophil	h3k27ac	Proximal Enhancer	chr22	0.6874077749250289	Average	0.5664334823114091
Enformer Celltyping	Neutrophil	h3k4me1	Proximal Enhancer	chr1	0.4443752752695241	Average	0.4346309190354082
Enformer Celltyping	Neutrophil	h3k4me1	Proximal Enhancer	chr2	0.4502536460637333	Average	0.4558941135184902
Enformer Celltyping	Neutrophil	h3k4me1	Proximal Enhancer	chr3	0.4483060384573608	Average	0.4538555149470715
Enformer Celltyping	Neutrophil	h3k4me1	Proximal Enhancer	chr4	0.390445	Average	0.4546450350392956
Enformer Celltyping	Neutrophil	h3k4me1	Proximal Enhancer	chr5	0.4226444306317427	Average	0.4432379401068839
Enformer Celltyping	Neutrophil	h3k4me1	Proximal Enhancer	chr6	0.4200554815215255	Average	0.4552279228356553
Enformer Celltyping	Neutrophil	h3k4me1	Proximal Enhancer	chr7	0.4077656569707373	Average	0.4510066363989358
Enformer Celltyping	Neutrophil	h3k4me1	Proximal Enhancer	chr8	0.4230876679147988	Average	0.472692
Enformer Celltyping	Neutrophil	h3k4me1	Proximal Enhancer	chr9	0.4439683700724573	Average	0.446438
Enformer Celltyping	Neutrophil	h3k4me1	Proximal Enhancer	chr10	0.4426963792090758	Average	0.4561908754120263
Enformer Celltyping	Neutrophil	h3k4me1	Proximal Enhancer	chr11	0.481163	Average	0.4376902498502645
Enformer Celltyping	Neutrophil	h3k4me1	Proximal Enhancer	chr12	0.4416309231727891	Average	0.4456539988417347
Enformer Celltyping	Neutrophil	h3k4me1	Proximal Enhancer	chr13	0.402324	Average	0.4121565178006334
Enformer Celltyping	Neutrophil	h3k4me1	Proximal Enhancer	chr14	0.4779855742452122	Average	0.4567699228953212
Enformer Celltyping	Neutrophil	h3k4me1	Proximal Enhancer	chr15	0.4571064661979357	Average	0.4434106769885194
Enformer Celltyping	Neutrophil	h3k4me1	Proximal Enhancer	chr16	0.4922653503692154	Average	0.4837464300797137
Enformer Celltyping	Neutrophil	h3k4me1	Proximal Enhancer	chr17	0.4691534349253494	Average	0.4688865924912995
Enformer Celltyping	Neutrophil	h3k4me1	Proximal Enhancer	chr18	0.4038337568833586	Average	0.4249277594834715
Enformer Celltyping	Neutrophil	h3k4me1	Proximal Enhancer	chr19	0.4433721440161336	Average	0.4675781751015983
Enformer Celltyping	Neutrophil	h3k4me1	Proximal Enhancer	chr20	0.5032334661673159	Average	0.4603201604469052
Enformer Celltyping	Neutrophil	h3k4me1	Proximal Enhancer	chr21	0.4567648631062591	Average	0.418994
Enformer Celltyping	Neutrophil	h3k4me1	Proximal Enhancer	chr22	0.533955	Average	0.4883937150345099
Enformer Celltyping	Neutrophil	h3k27ac	Distal Enhancer	chr1	0.5669623179344236	Average	0.3125672003027412
Enformer Celltyping	Neutrophil	h3k27ac	Distal Enhancer	chr2	0.5494909749222698	Average	0.2932174776615551
Enformer Celltyping	Neutrophil	h3k27ac	Distal Enhancer	chr3	0.5250575300562684	Average	0.2673169846042333
Enformer Celltyping	Neutrophil	h3k27ac	Distal Enhancer	chr4	0.4463703275743498	Average	0.2422509873799584
Enformer Celltyping	Neutrophil	h3k27ac	Distal Enhancer	chr5	0.5315849239151704	Average	0.2666641420148978
Enformer Celltyping	Neutrophil	h3k27ac	Distal Enhancer	chr6	0.4891950868794021	Average	0.2631839759632915
Enformer Celltyping	Neutrophil	h3k27ac	Distal Enhancer	chr7	0.4852737567773765	Average	0.2635670469198261
Enformer Celltyping	Neutrophil	h3k27ac	Distal Enhancer	chr8	0.5298923949075901	Average	0.2633472494881688
Enformer Celltyping	Neutrophil	h3k27ac	Distal Enhancer	chr9	0.5485737210969504	Average	0.2507289685711709
Enformer Celltyping	Neutrophil	h3k27ac	Distal Enhancer	chr10	0.5637498078833376	Average	0.293724
Enformer Celltyping	Neutrophil	h3k27ac	Distal Enhancer	chr11	0.5637842174626215	Average	0.3090778986614858
Enformer Celltyping	Neutrophil	h3k27ac	Distal Enhancer	chr12	0.5369035388230103	Average	0.3084055632000021
Enformer Celltyping	Neutrophil	h3k27ac	Distal Enhancer	chr13	0.4761483030874993	Average	0.2276551720275469
Enformer Celltyping	Neutrophil	h3k27ac	Distal Enhancer	chr14	0.5679929909630069	Average	0.2974905247927801
Enformer Celltyping	Neutrophil	h3k27ac	Distal Enhancer	chr15	0.5855543442233294	Average	0.3113305971780099
Enformer Celltyping	Neutrophil	h3k27ac	Distal Enhancer	chr16	0.585318	Average	0.3046843957152306
Enformer Celltyping	Neutrophil	h3k27ac	Distal Enhancer	chr17	0.5568314564573584	Average	0.3216494826766318
Enformer Celltyping	Neutrophil	h3k27ac	Distal Enhancer	chr18	0.5311622422303445	Average	0.2755461031958185
Enformer Celltyping	Neutrophil	h3k27ac	Distal Enhancer	chr19	0.5978091845680775	Average	0.4039894018291197
Enformer Celltyping	Neutrophil	h3k27ac	Distal Enhancer	chr20	0.5671398027121846	Average	0.2709548097210666
Enformer Celltyping	Neutrophil	h3k27ac	Distal Enhancer	chr21	0.5118755977537086	Average	0.2344808508086566
Enformer Celltyping	Neutrophil	h3k27ac	Distal Enhancer	chr22	0.5977123710982288	Average	0.3172260918376031
Enformer Celltyping	Neutrophil	h3k4me1	Distal Enhancer	chr1	0.4930757742951414	Average	0.3275893811465248
Enformer Celltyping	Neutrophil	h3k4me1	Distal Enhancer	chr2	0.4957413086573339	Average	0.3270621319589409
Enformer Celltyping	Neutrophil	h3k4me1	Distal Enhancer	chr3	0.48003	Average	0.3281736632301318
Enformer Celltyping	Neutrophil	h3k4me1	Distal Enhancer	chr4	0.4076453704877327	Average	0.3027685805183421
Enformer Celltyping	Neutrophil	h3k4me1	Distal Enhancer	chr5	0.4638641350337295	Average	0.3013023555317042
Enformer Celltyping	Neutrophil	h3k4me1	Distal Enhancer	chr6	0.4510774681852188	Average	0.3177702439655447
Enformer Celltyping	Neutrophil	h3k4me1	Distal Enhancer	chr7	0.4332962869635122	Average	0.3075426600067104
Enformer Celltyping	Neutrophil	h3k4me1	Distal Enhancer	chr8	0.4930932808771462	Average	0.3247831988974422
Enformer Celltyping	Neutrophil	h3k4me1	Distal Enhancer	chr9	0.5033734370416846	Average	0.3255188820225412
Enformer Celltyping	Neutrophil	h3k4me1	Distal Enhancer	chr10	0.5086135869117151	Average	0.3504684001007389
Enformer Celltyping	Neutrophil	h3k4me1	Distal Enhancer	chr11	0.5051115554314515	Average	0.3550183338258395
Enformer Celltyping	Neutrophil	h3k4me1	Distal Enhancer	chr12	0.482029	Average	0.3688246602827693
Enformer Celltyping	Neutrophil	h3k4me1	Distal Enhancer	chr13	0.4146495933711671	Average	0.2700921309080387
Enformer Celltyping	Neutrophil	h3k4me1	Distal Enhancer	chr14	0.5191830694411695	Average	0.360601
Enformer Celltyping	Neutrophil	h3k4me1	Distal Enhancer	chr15	0.5268313249492578	Average	0.370286
Enformer Celltyping	Neutrophil	h3k4me1	Distal Enhancer	chr16	0.5226290545452859	Average	0.3547483950713406
Enformer Celltyping	Neutrophil	h3k4me1	Distal Enhancer	chr17	0.4786352883527852	Average	0.3534167889692505
Enformer Celltyping	Neutrophil	h3k4me1	Distal Enhancer	chr18	0.4616254591839618	Average	0.3172716637678966
Enformer Celltyping	Neutrophil	h3k4me1	Distal Enhancer	chr19	0.5020496937810036	Average	0.4207442430630164
Enformer Celltyping	Neutrophil	h3k4me1	Distal Enhancer	chr20	0.5214833534808155	Average	0.3214768891186729
Enformer Celltyping	Neutrophil	h3k4me1	Distal Enhancer	chr21	0.4890611845106851	Average	0.3223367215595176
Enformer Celltyping	Neutrophil	h3k4me1	Distal Enhancer	chr22	0.5478677278463402	Average	0.3745264587330476
Enformer Celltyping	Neutrophil	h3k27ac	Promoter	chr1	0.7221365607822722	Average	0.6559652925981244
Enformer Celltyping	Neutrophil	h3k27ac	Promoter	chr2	0.7470454412988766	Average	0.7019082380342719
Enformer Celltyping	Neutrophil	h3k27ac	Promoter	chr3	0.7216983706912566	Average	0.6589353016564755
Enformer Celltyping	Neutrophil	h3k27ac	Promoter	chr4	0.7425696387152764	Average	0.6846841170344092
Enformer Celltyping	Neutrophil	h3k27ac	Promoter	chr5	0.762855	Average	0.7017363398431625
Enformer Celltyping	Neutrophil	h3k27ac	Promoter	chr6	0.7429182958916737	Average	0.6810717104558232
Enformer Celltyping	Neutrophil	h3k27ac	Promoter	chr7	0.7140287796844054	Average	0.6550785887396425
Enformer Celltyping	Neutrophil	h3k27ac	Promoter	chr8	0.7302863609575108	Average	0.6536126972779795
Enformer Celltyping	Neutrophil	h3k27ac	Promoter	chr9	0.6905883761079373	Average	0.6629534770372675
Enformer Celltyping	Neutrophil	h3k27ac	Promoter	chr10	0.7354133280611477	Average	0.6856305643719384
Enformer Celltyping	Neutrophil	h3k27ac	Promoter	chr11	0.7201817081655891	Average	0.6545250193442775
Enformer Celltyping	Neutrophil	h3k27ac	Promoter	chr12	0.7433384637647102	Average	0.6430054549152301
Enformer Celltyping	Neutrophil	h3k27ac	Promoter	chr13	0.7672052970040572	Average	0.7160307461949126
Enformer Celltyping	Neutrophil	h3k27ac	Promoter	chr14	0.7624552595460607	Average	0.7108215232581049
Enformer Celltyping	Neutrophil	h3k27ac	Promoter	chr15	0.7448710666871275	Average	0.6785313709234396
Enformer Celltyping	Neutrophil	h3k27ac	Promoter	chr16	0.7204727407673942	Average	0.657942
Enformer Celltyping	Neutrophil	h3k27ac	Promoter	chr17	0.7089809891568679	Average	0.6606988456012567
Enformer Celltyping	Neutrophil	h3k27ac	Promoter	chr18	0.763953	Average	0.6731451503580479
Enformer Celltyping	Neutrophil	h3k27ac	Promoter	chr19	0.6356543400136728	Average	0.6233428664775362
Enformer Celltyping	Neutrophil	h3k27ac	Promoter	chr20	0.7279117013015178	Average	0.6523603546104442
Enformer Celltyping	Neutrophil	h3k27ac	Promoter	chr21	0.70652	Average	0.6405905978481019
Enformer Celltyping	Neutrophil	h3k27ac	Promoter	chr22	0.745733	Average	0.673642
Enformer Celltyping	Neutrophil	h3k4me3	Promoter	chr1	0.7931532143130012	Average	0.792195
Enformer Celltyping	Neutrophil	h3k4me3	Promoter	chr2	0.8364717217218819	Average	0.808262
Enformer Celltyping	Neutrophil	h3k4me3	Promoter	chr3	0.8238862225389988	Average	0.8027466404270273
Enformer Celltyping	Neutrophil	h3k4me3	Promoter	chr4	0.8230700685022209	Average	0.7791731525974085
Enformer Celltyping	Neutrophil	h3k4me3	Promoter	chr5	0.8256267619124695	Average	0.7885451961173624
Enformer Celltyping	Neutrophil	h3k4me3	Promoter	chr6	0.8163179600692876	Average	0.7945115632932855
Enformer Celltyping	Neutrophil	h3k4me3	Promoter	chr7	0.7966753294111564	Average	0.7913366682339912
Enformer Celltyping	Neutrophil	h3k4me3	Promoter	chr8	0.8150205415213793	Average	0.7969515434624854
Enformer Celltyping	Neutrophil	h3k4me3	Promoter	chr9	0.7981292432080137	Average	0.8013232826836958
Enformer Celltyping	Neutrophil	h3k4me3	Promoter	chr10	0.8217402128951403	Average	0.7998552185155203
Enformer Celltyping	Neutrophil	h3k4me3	Promoter	chr11	0.8178141976026987	Average	0.7867435301559353
Enformer Celltyping	Neutrophil	h3k4me3	Promoter	chr12	0.8156349575227874	Average	0.7895209462751045
Enformer Celltyping	Neutrophil	h3k4me3	Promoter	chr13	0.8634135480908812	Average	0.8202576843570806
Enformer Celltyping	Neutrophil	h3k4me3	Promoter	chr14	0.8295568661579296	Average	0.8136883785039902
Enformer Celltyping	Neutrophil	h3k4me3	Promoter	chr15	0.8244406405246358	Average	0.8083643974282618
Enformer Celltyping	Neutrophil	h3k4me3	Promoter	chr16	0.8019442240662321	Average	0.7902648879425014
Enformer Celltyping	Neutrophil	h3k4me3	Promoter	chr17	0.8055629493524722	Average	0.807477
Enformer Celltyping	Neutrophil	h3k4me3	Promoter	chr18	0.8348122561449575	Average	0.7752791336728244
Enformer Celltyping	Neutrophil	h3k4me3	Promoter	chr19	0.7557138809769267	Average	0.7628976349346881
Enformer Celltyping	Neutrophil	h3k4me3	Promoter	chr20	0.8086074617813553	Average	0.7871816179374336
Enformer Celltyping	Neutrophil	h3k4me3	Promoter	chr21	0.8118835205952458	Average	0.7954407732378476
Enformer Celltyping	Neutrophil	h3k4me3	Promoter	chr22	0.8175937898471368	Average	0.795182
Enformer Celltyping	T-Cell	h3k27ac	Proximal Enhancer	chr1	0.7849131381797889	Average	0.7428300234052606
Enformer Celltyping	T-Cell	h3k27ac	Proximal Enhancer	chr2	0.8094590122935805	Average	0.7403539042194046
Enformer Celltyping	T-Cell	h3k27ac	Proximal Enhancer	chr3	0.7984862418856574	Average	0.729665
Enformer Celltyping	T-Cell	h3k27ac	Proximal Enhancer	chr4	0.8136102531290464	Average	0.7548020285973577
Enformer Celltyping	T-Cell	h3k27ac	Proximal Enhancer	chr5	0.807845	Average	0.742165
Enformer Celltyping	T-Cell	h3k27ac	Proximal Enhancer	chr6	0.8109413770456576	Average	0.7543861554533838
Enformer Celltyping	T-Cell	h3k27ac	Proximal Enhancer	chr7	0.7749404569505257	Average	0.7155038806458688
Enformer Celltyping	T-Cell	h3k27ac	Proximal Enhancer	chr8	0.7526213393156852	Average	0.7094303334550849
Enformer Celltyping	T-Cell	h3k27ac	Proximal Enhancer	chr9	0.7764351431948827	Average	0.7174573806352889
[truncated: 123 more rows]

## Sheet: Figure 5
Figure 5 (a)
variable	value	Cell	Model
[truncated: 227,096+ more rows]

## Sheet: Figure 6
Figure 6 (a)
[truncated: 6,434 more rows]

## Sheet: Figure 7
Figure 7 (b)
[truncated: 775 more rows]

## Sheet: Figure 8
Figure 8 (a)
[truncated: 66 more rows]

[truncated: 11 more sheets: Supplementary Figure 2, Supplementary Figure 3, Supplementary Figure 4, Supplementary Figure 5, Supplementary Figure 6, Supplementary Figure 7, Supplementary Figure 8, Supplemetary Figure 9, Supplementary Figure 11, Supplementary Figure 12, Supplementary Figure 13]
